# Supplementary material for: [μ-Bis(diphenyl­phosphan­yl-κP)methane]­deca­carbonyl­tri-μ-hydrido-trirhenium(I)(3 Re—Re) dichloromethane solvate
Source: Acta Crystallogr Sect E Struct Rep Online. 2011 Nov 25;67(Pt 12):m1816. doi: 10.1107/S1600536811049312 (PMC3238719; doi:10.1107/S1600536811049312)
Supplement: Supplementary file 1 [file e-67-m1816-sup1.cif]

##############################################################################
#                                                                            #
# This CIF contains the data in a paper accepted for publication in          #
# Acta Crystallographica Section E. It conforms to the requirements of       #
# Notes for Authors for Acta Crystallographica Section E, and has been       #
# peer reviewed under the auspices of the IUCr Commission on Journals.       #
#                                                                            #
# Full details of the Crystallographic Information File format               #
# are given in the paper "The Crystallographic Information File (CIF):       #
# a New Standard Archive File for Crystallography" by S. R. Hall, F. H.      #
# Allen and I. D. Brown [Acta Cryst. (1991), A47, 655-685].                  #
#                                                                            #
# The current version of the core CIF dictionary is obtainable from          #
# ftp://ftp.iucr.org/pub/cif_core.dic.                                       #
#                                                                            #
# Software is freely available for graphical display of the structure(s)     #
# in this CIF. For information consult the CIF software page                 #
# http://www.iucr.org/resources/cif/software.                                #
#                                                                            #
# This file may be used for bona fide research purposes within the           #
# scientific community so long as proper attribution is given to the journal # 
# article from which it was obtained.                                        #
#                                                                            #
##############################################################################
data_I
_audit_creation_method     SHELXL-97
_chemical_name_systematic
;
[\m-Bis(diphenylphosphanyl-\k<i>P</i>)methane]decacarbonyltri-\m-hydrido-
trirhenium(I)(3 <i>Re</i>---<i>Re</i>) dichloromethane solvate
;
_chemical_name_common     ?
_chemical_formula_moiety     'C35 H25 O10 P2 Re3, C H2 Cl2'
_chemical_formula_sum     'C36 H27 Cl2 O10 P2 Re3'
_chemical_formula_iupac     '[Re3 H3 (C25 H22 P2) (C O)10], C H2 Cl2'
_chemical_formula_weight     1311.02
_chemical_melting_point     ?
_symmetry_cell_setting     monoclinic
_symmetry_space_group_name_H-M     'P 21/c'
_symmetry_space_group_name_Hall     '-P 2ybc'
loop_
    _symmetry_equiv_pos_as_xyz
    'x, y, z'
    '-x, y+1/2, -z+1/2'
    '-x, -y, -z'
    'x, -y-1/2, z-1/2'
_cell_length_a     16.7907(6)
_cell_length_b     14.5316(5)
_cell_length_c     17.1593(6)
_cell_angle_alpha     90.00
_cell_angle_beta     106.4450(10)
_cell_angle_gamma     90.00
_cell_volume     4015.5(2)
_cell_formula_units_Z     4
_cell_measurement_reflns_used     9836
_cell_measurement_theta_min     2.45
_cell_measurement_theta_max     28.34
_cell_measurement_temperature     100(2)
_exptl_crystal_description     'block'
_exptl_crystal_colour     'colourless'
_exptl_crystal_size_max     0.16
_exptl_crystal_size_mid     0.15
_exptl_crystal_size_min     0.08
_exptl_crystal_density_diffrn     2.169
_exptl_crystal_density_meas     ?
_exptl_crystal_density_method     'not measured'
_exptl_crystal_F_000     2448
_exptl_absorpt_coefficient_mu     9.287
_exptl_absorpt_correction_type     multi-scan
_exptl_absorpt_process_details     '(SADABS; Bruker, 2009)'
_exptl_absorpt_correction_T_min     0.3198
_exptl_absorpt_correction_T_max     0.5274
_exptl_special_details     ?
_diffrn_ambient_temperature     100(2)
_diffrn_radiation_type     MoK\a
_diffrn_radiation_wavelength     0.71073
_diffrn_radiation_source     'fine-focus sealed tube'
_diffrn_radiation_monochromator     'horizontally mounted graphite crystal'
_diffrn_measurement_device_type     'Bruker Kappa APEXII CCD'
_diffrn_measurement_device     '62mm x 62mm CCD camera on \k-goniostat'
_diffrn_measurement_method     '\f scans and \w scans with \k offset'
_diffrn_detector_area_resol_mean     16
_diffrn_reflns_number     35918
_diffrn_reflns_av_R_equivalents     0.0305
_diffrn_reflns_av_sigmaI/netI     0.0283
_diffrn_reflns_theta_min     1.87
_diffrn_reflns_theta_max     27.00
_diffrn_reflns_theta_full     27.00
_diffrn_measured_fraction_theta_max     0.974
_diffrn_measured_fraction_theta_full     0.974
_diffrn_reflns_limit_h_min     -19
_diffrn_reflns_limit_h_max     21
_diffrn_reflns_limit_k_min     -18
_diffrn_reflns_limit_k_max     18
_diffrn_reflns_limit_l_min     -21
_diffrn_reflns_limit_l_max     21
_refine_special_details
;
Refinement of <i>F</i>^2^ against ALL reflections. The weighted <i>R</i>-factor
<i>wR</i> and goodness of fit <i>S</i> are based on <i>F</i>^2^, conventional
<i>R</i>-factors <i>R</i> are based on <i>F</i>, with <i>F</i> set to zero for
negative <i>F</i>^2^. The threshold expression of <i>F</i>^2^ >
\s(<i>F</i>^2^) is used only for calculating <i>R</i>-factors(gt) <i>etc</i>.
and is not relevant to the choice of reflections for refinement.
<i>R</i>-factors based on <i>F</i>^2^ are statistically about twice as large
as those based on <i>F</i>, and <i>R</i>-factors based on ALL data will be
even larger.
;
_reflns_number_total     8540
_reflns_number_gt     7349
_reflns_threshold_expression     I>2\s(I)
_refine_ls_structure_factor_coef     Fsqd
_refine_ls_matrix_type     full
_refine_ls_R_factor_all     0.0413
_refine_ls_R_factor_gt     0.0320
_refine_ls_wR_factor_gt     0.0765
_refine_ls_wR_factor_ref     0.0812
_refine_ls_goodness_of_fit_ref     1.058
_refine_ls_restrained_S_all     1.060
_refine_ls_number_reflns     8540
_refine_ls_number_parameters     472
_refine_ls_number_restraints     42
_refine_ls_hydrogen_treatment     constr
_refine_ls_weighting_scheme     calc
_refine_ls_weighting_details
        'calc w=1/[\s^2^(Fo^2^)+(0.0308P)^2^+45.3016P] where P=(Fo^2^+2Fc^2^)/3'
_atom_sites_solution_hydrogens     geom
_atom_sites_solution_primary     direct
_atom_sites_solution_secondary     difmap
_refine_ls_shift/su_max     0.001
_refine_ls_shift/su_mean     0.000
_refine_diff_density_max     3.816
_refine_diff_density_min     -2.535
_refine_ls_extinction_method     none
_refine_ls_extinction_coef     ?
loop_
    _atom_type_symbol
    _atom_type_description
    _atom_type_scat_dispersion_real
    _atom_type_scat_dispersion_imag
    _atom_type_scat_source
    'C' 'C' 0.0033 0.0016
                         'International Tables Vol C Tables 4.2.6.8 and 6.1.1.4'
    'H' 'H' 0.0000 0.0000
                         'International Tables Vol C Tables 4.2.6.8 and 6.1.1.4'
    'O' 'O' 0.0106 0.0060
                         'International Tables Vol C Tables 4.2.6.8 and 6.1.1.4'
    'P' 'P' 0.1023 0.0942
                         'International Tables Vol C Tables 4.2.6.8 and 6.1.1.4'
    'Cl' 'Cl' 0.1484 0.1585
                         'International Tables Vol C Tables 4.2.6.8 and 6.1.1.4'
    'Re' 'Re' -1.0185 7.2310
                         'International Tables Vol C Tables 4.2.6.8 and 6.1.1.4'
_computing_data_collection     'APEX2 (Bruker, 2009)'
_computing_cell_refinement     'SAINT (Bruker, 2009)'
_computing_data_reduction     'SAINT (Bruker, 2009)'
_computing_structure_solution     'SHELXS97 (Sheldrick, 2008)'
_computing_structure_refinement     'SHELXL97 (Sheldrick, 2008)'
_computing_molecular_graphics     'ORTEP-3 for Windows (Farrugia, 1997)'
_computing_publication_material     'publCIF (Westrip, 2010)'
loop_
    _atom_site_type_symbol
    _atom_site_label
    _atom_site_fract_x
    _atom_site_fract_y
    _atom_site_fract_z
    _atom_site_U_iso_or_equiv
    _atom_site_adp_type
    _atom_site_calc_flag
    _atom_site_refinement_flags
    _atom_site_occupancy
    _atom_site_symmetry_multiplicity
    _atom_site_disorder_assembly
    _atom_site_disorder_group
    Re Re1 0.351643(16) 0.492337(18) 0.253498(15) 0.01644(7) Uani d . 1 1 . .
    H H1H 0.3064 0.3969 0.1844 0.025 Uiso d R 1 1 . .
    Re Re2 0.347215(15) 0.278309(18) 0.200401(15) 0.01512(7) Uani d . 1 1 . .
    H H2H 0.4030 0.4350 0.3503 0.023 Uiso d R 1 1 . .
    Re Re3 0.485711(16) 0.347203(18) 0.367087(15) 0.01646(7) Uani d . 1 1 . .
    H H3H 0.4244 0.2583 0.2995 0.025 Uiso d R 1 1 . .
    P P1 0.23187(10) 0.45699(12) 0.30346(10) 0.0171(3) Uani d . 1 1 . .
    P P2 0.24865(10) 0.24363(12) 0.27854(10) 0.0156(3) Uani d . 1 1 . .
    O O1 0.2401(4) 0.6139(5) 0.1200(4) 0.0461(17) Uani d . 1 1 . .
    O O2 0.4131(4) 0.6613(4) 0.3622(4) 0.0428(15) Uani d . 1 1 . .
    O O3 0.4858(3) 0.5337(4) 0.1674(3) 0.0276(11) Uani d . 1 1 . .
    O O4 0.2093(4) 0.2497(4) 0.0421(3) 0.0341(13) Uani d . 1 1 . .
    O O5 0.3835(3) 0.0763(4) 0.1708(3) 0.0317(12) Uani d . 1 1 . .
    O O6 0.4694(3) 0.3388(4) 0.1046(3) 0.0304(12) Uani d . 1 1 . .
    O O7 0.6062(4) 0.1901(4) 0.4430(4) 0.0381(14) Uani d . 1 1 . .
    O O8 0.5898(3) 0.4864(4) 0.4905(3) 0.0275(12) Uani d . 1 1 . .
    O O9 0.6049(3) 0.3830(4) 0.2584(3) 0.0346(13) Uani d . 1 1 . .
    O O10 0.3944(3) 0.3069(4) 0.4985(3) 0.0282(12) Uani d . 1 1 . .
    C C1 0.2817(5) 0.5669(6) 0.1700(5) 0.0308(18) Uani d . 1 1 . .
    C C2 0.3884(5) 0.5988(5) 0.3212(5) 0.0277(16) Uani d . 1 1 . .
    C C3 0.4386(4) 0.5154(5) 0.2015(4) 0.0206(14) Uani d . 1 1 . .
    C C4 0.2602(4) 0.2650(5) 0.1007(4) 0.0229(15) Uani d . 1 1 . .
    C C5 0.3719(4) 0.1514(5) 0.1863(4) 0.0223(15) Uani d . 1 1 . .
    C C6 0.4252(4) 0.3156(5) 0.1403(4) 0.0197(14) Uani d . 1 1 . .
    C C7 0.5611(5) 0.2486(5) 0.4131(4) 0.0270(16) Uani d . 1 1 . .
    C C8 0.5520(4) 0.4352(5) 0.4442(4) 0.0211(14) Uani d . 1 1 . .
    C C9 0.5576(4) 0.3729(5) 0.2943(4) 0.0240(15) Uani d . 1 1 . .
    C C10 0.4252(4) 0.3192(5) 0.4483(4) 0.0209(14) Uani d . 1 1 . .
    C C11 0.2221(4) 0.5281(5) 0.3884(4) 0.0201(14) Uani d . 1 1 . .
    C C12 0.2253(4) 0.6224(5) 0.3785(4) 0.0253(15) Uani d . 1 1 . .
    H H12 0.2265 0.6469 0.3275 0.030 Uiso calc R 1 1 . .
    C C13 0.2270(5) 0.6815(6) 0.4424(5) 0.0304(17) Uani d . 1 1 . .
    H H13 0.2293 0.7461 0.4348 0.036 Uiso calc R 1 1 . .
    C C14 0.2253(4) 0.6475(6) 0.5162(5) 0.0304(18) Uani d . 1 1 . .
    H H14 0.2276 0.6882 0.5602 0.036 Uiso calc R 1 1 . .
    C C15 0.2203(4) 0.5532(6) 0.5264(4) 0.0281(17) Uani d . 1 1 . .
    H H15 0.2182 0.5293 0.5773 0.034 Uiso calc R 1 1 . .
    C C16 0.2182(4) 0.4935(5) 0.4629(4) 0.0227(15) Uani d . 1 1 . .
    H H16 0.2142 0.4291 0.4703 0.027 Uiso calc R 1 1 . .
    C C17 0.1310(4) 0.4679(5) 0.2275(4) 0.0234(15) Uani d . 1 1 . .
    C C18 0.0606(5) 0.4920(5) 0.2507(5) 0.0285(16) Uani d . 1 1 . .
    H H18 0.0658 0.5097 0.3052 0.034 Uiso calc R 1 1 . .
    C C19 -0.0172(5) 0.4901(7) 0.1940(5) 0.041(2) Uani d . 1 1 . .
    H H19 -0.0651 0.5062 0.2099 0.049 Uiso calc R 1 1 . .
    C C20 -0.0250(5) 0.4648(8) 0.1147(5) 0.049(3) Uani d . 1 1 . .
    H H20 -0.0784 0.4633 0.0764 0.058 Uiso calc R 1 1 . .
    C C21 0.0444(5) 0.4415(7) 0.0906(5) 0.043(2) Uani d . 1 1 . .
    H H21 0.0390 0.4243 0.0359 0.051 Uiso calc R 1 1 . .
    C C22 0.1219(5) 0.4436(6) 0.1471(4) 0.0302(17) Uani d . 1 1 . .
    H H22 0.1697 0.4281 0.1306 0.036 Uiso calc R 1 1 . .
    C C23 0.2261(4) 0.3387(4) 0.3400(4) 0.0161(13) Uani d . 1 1 . .
    H H23A 0.2651 0.3339 0.3952 0.019 Uiso calc R 1 1 . .
    H H23B 0.1695 0.3291 0.3453 0.019 Uiso calc R 1 1 . .
    C C24 0.1478(4) 0.2025(5) 0.2166(4) 0.0202(14) Uani d . 1 1 . .
    C C25 0.0718(4) 0.2421(6) 0.2124(5) 0.0289(17) Uani d . 1 1 . .
    H H25 0.0693 0.2940 0.2453 0.035 Uiso calc R 1 1 . .
    C C26 -0.0006(5) 0.2072(6) 0.1609(5) 0.0354(19) Uani d . 1 1 . .
    H H26 -0.0521 0.2358 0.1585 0.042 Uiso calc R 1 1 . .
    C C27 0.0007(5) 0.1314(7) 0.1127(5) 0.037(2) Uani d . 1 1 . .
    H H27 -0.0494 0.1082 0.0771 0.045 Uiso calc R 1 1 . .
    C C28 0.0762(5) 0.0894(7) 0.1170(5) 0.041(2) Uani d . 1 1 . .
    H H28 0.0781 0.0369 0.0846 0.049 Uiso calc R 1 1 . .
    C C29 0.1488(5) 0.1247(6) 0.1689(5) 0.0316(18) Uani d . 1 1 . .
    H H29 0.2002 0.0954 0.1720 0.038 Uiso calc R 1 1 . .
    C C30 0.2760(4) 0.1528(5) 0.3552(4) 0.0183(13) Uani d . 1 1 . .
    C C31 0.2201(4) 0.1287(5) 0.3989(4) 0.0217(14) Uani d . 1 1 . .
    H H31 0.1677 0.1583 0.3874 0.026 Uiso calc R 1 1 . .
    C C32 0.2409(5) 0.0618(5) 0.4586(4) 0.0253(15) Uani d . 1 1 . .
    H H32 0.2030 0.0461 0.4884 0.030 Uiso calc R 1 1 . .
    C C33 0.3170(5) 0.0177(6) 0.4750(5) 0.036(2) Uani d . 1 1 . .
    H H33 0.3316 -0.0277 0.5165 0.043 Uiso calc R 1 1 . .
    C C34 0.3718(5) 0.0397(7) 0.4312(5) 0.041(2) Uani d . 1 1 . .
    H H34 0.4232 0.0081 0.4414 0.049 Uiso calc R 1 1 . .
    C C35 0.3521(5) 0.1075(6) 0.3726(5) 0.0299(17) Uani d . 1 1 . .
    H H35 0.3909 0.1234 0.3438 0.036 Uiso calc R 1 1 . .
    C C1S -0.0818(8) 0.2204(10) 0.3584(7) 0.199(3) Uani d PDU 0.60 1 A 1
    H H1S1 -0.1101 0.1945 0.3969 0.238 Uiso calc PR 0.60 1 A 1
    H H1S2 -0.0693 0.1696 0.3253 0.238 Uiso calc PR 0.60 1 A 1
    Cl Cl1 0.0123(9) 0.2785(10) 0.4128(11) 0.199(3) Uani d PDU 0.60 1 A 1
    Cl Cl2 -0.1495(9) 0.3089(10) 0.2913(7) 0.199(3) Uani d PDU 0.60 1 A 1
    C C1SB 0.020(3) 0.244(3) 0.421(5) 0.199(3) Uani d PDU 0.40 1 B 2
    H H1S3 0.0627 0.2072 0.4057 0.238 Uiso calc PR 0.40 1 B 2
    H H1S4 0.0250 0.2341 0.4796 0.238 Uiso calc PR 0.40 1 B 2
    Cl Cl1B 0.0272(15) 0.3638(16) 0.3988(11) 0.199(3) Uani d PDU 0.40 1 B 2
    Cl Cl2B -0.0818(8) 0.2204(10) 0.3584(7) 0.199(3) Uani d PDU 0.40 1 B 2
loop_
    _atom_site_aniso_label
    _atom_site_aniso_U_11
    _atom_site_aniso_U_22
    _atom_site_aniso_U_33
    _atom_site_aniso_U_12
    _atom_site_aniso_U_13
    _atom_site_aniso_U_23
    Re1 0.01569(13) 0.02024(14) 0.01461(13) 0.00154(10) 0.00627(10) 0.00231(10)
    Re2 0.01404(12) 0.02085(14) 0.01086(12) -0.00069(10) 0.00418(9) -0.00074(9)
    Re3 0.01399(13) 0.02069(14) 0.01367(13) 0.00099(10) 0.00226(10) -0.00083(10)
    P1 0.0156(8) 0.0220(9) 0.0142(8) 0.0041(7) 0.0053(6) 0.0028(6)
    P2 0.0126(8) 0.0214(9) 0.0127(8) 0.0003(6) 0.0034(6) 0.0007(6)
    O1 0.036(3) 0.062(4) 0.047(4) 0.023(3) 0.023(3) 0.036(3)
    O2 0.052(4) 0.033(3) 0.052(4) -0.013(3) 0.027(3) -0.017(3)
    O3 0.026(3) 0.034(3) 0.026(3) -0.003(2) 0.012(2) 0.000(2)
    O4 0.038(3) 0.042(3) 0.018(3) -0.013(3) -0.001(2) 0.003(2)
    O5 0.040(3) 0.030(3) 0.024(3) 0.004(2) 0.006(2) -0.004(2)
    O6 0.032(3) 0.040(3) 0.026(3) -0.011(2) 0.020(2) -0.011(2)
    O7 0.033(3) 0.030(3) 0.043(3) 0.012(3) -0.003(3) -0.001(3)
    O8 0.019(3) 0.037(3) 0.025(3) -0.003(2) 0.004(2) -0.012(2)
    O9 0.024(3) 0.048(4) 0.036(3) -0.004(3) 0.016(2) -0.003(3)
    O10 0.028(3) 0.039(3) 0.018(3) 0.000(2) 0.006(2) 0.006(2)
    C1 0.028(4) 0.038(5) 0.034(4) 0.008(3) 0.021(3) 0.011(4)
    C2 0.027(4) 0.031(4) 0.030(4) 0.000(3) 0.016(3) 0.004(3)
    C3 0.016(3) 0.029(4) 0.017(3) 0.001(3) 0.004(3) -0.001(3)
    C4 0.024(4) 0.029(4) 0.015(3) -0.006(3) 0.005(3) 0.006(3)
    C5 0.021(3) 0.032(4) 0.013(3) 0.000(3) 0.003(3) -0.001(3)
    C6 0.023(3) 0.020(3) 0.016(3) -0.006(3) 0.006(3) -0.006(3)
    C7 0.026(4) 0.032(4) 0.020(4) -0.003(3) 0.002(3) -0.006(3)
    C8 0.016(3) 0.025(4) 0.022(3) 0.005(3) 0.005(3) 0.002(3)
    C9 0.018(3) 0.029(4) 0.021(3) 0.001(3) 0.001(3) -0.004(3)
    C10 0.016(3) 0.024(4) 0.019(3) 0.000(3) -0.001(3) 0.002(3)
    C11 0.011(3) 0.031(4) 0.018(3) 0.005(3) 0.004(3) 0.001(3)
    C12 0.020(3) 0.035(4) 0.021(3) 0.007(3) 0.006(3) 0.001(3)
    C13 0.027(4) 0.034(4) 0.030(4) 0.003(3) 0.008(3) -0.006(3)
    C14 0.020(4) 0.046(5) 0.023(4) 0.002(3) 0.003(3) -0.015(3)
    C15 0.021(4) 0.046(5) 0.017(3) 0.000(3) 0.005(3) -0.003(3)
    C16 0.019(3) 0.032(4) 0.019(3) 0.003(3) 0.008(3) 0.000(3)
    C17 0.019(3) 0.030(4) 0.021(3) 0.008(3) 0.004(3) 0.008(3)
    C18 0.023(4) 0.032(4) 0.031(4) 0.008(3) 0.007(3) 0.003(3)
    C19 0.020(4) 0.063(6) 0.037(5) 0.014(4) 0.004(3) 0.006(4)
    C20 0.023(4) 0.085(8) 0.027(5) 0.012(4) -0.009(3) 0.012(5)
    C21 0.032(4) 0.072(7) 0.019(4) 0.010(4) -0.003(3) 0.006(4)
    C22 0.024(4) 0.048(5) 0.018(4) 0.003(3) 0.006(3) 0.004(3)
    C23 0.013(3) 0.020(3) 0.013(3) 0.000(2) 0.000(2) 0.003(2)
    C24 0.020(3) 0.025(4) 0.015(3) -0.005(3) 0.003(3) 0.004(3)
    C25 0.018(4) 0.033(4) 0.035(4) 0.002(3) 0.006(3) 0.008(3)
    C26 0.018(4) 0.042(5) 0.044(5) 0.001(3) 0.005(3) 0.012(4)
    C27 0.020(4) 0.064(6) 0.027(4) -0.020(4) 0.003(3) 0.003(4)
    C28 0.033(5) 0.061(6) 0.031(4) -0.018(4) 0.013(4) -0.014(4)
    C29 0.020(4) 0.044(5) 0.031(4) -0.007(3) 0.008(3) -0.013(4)
    C30 0.018(3) 0.022(3) 0.012(3) -0.001(3) 0.000(3) 0.000(2)
    C31 0.020(3) 0.027(4) 0.017(3) 0.001(3) 0.003(3) -0.002(3)
    C32 0.027(4) 0.031(4) 0.021(3) -0.001(3) 0.011(3) 0.004(3)
    C33 0.042(5) 0.042(5) 0.028(4) 0.020(4) 0.016(4) 0.020(4)
    C34 0.032(4) 0.054(6) 0.041(5) 0.023(4) 0.016(4) 0.029(4)
    C35 0.022(4) 0.043(5) 0.027(4) 0.008(3) 0.011(3) 0.010(3)
    C1S 0.246(8) 0.210(8) 0.128(5) 0.019(7) 0.033(5) -0.037(5)
    Cl1 0.246(8) 0.210(8) 0.128(5) 0.019(7) 0.033(5) -0.037(5)
    Cl2 0.246(8) 0.210(8) 0.128(5) 0.019(7) 0.033(5) -0.037(5)
    C1SB 0.246(8) 0.210(8) 0.128(5) 0.019(7) 0.033(5) -0.037(5)
    Cl1B 0.246(8) 0.210(8) 0.128(5) 0.019(7) 0.033(5) -0.037(5)
    Cl2B 0.246(8) 0.210(8) 0.128(5) 0.019(7) 0.033(5) -0.037(5)
_geom_special_details
;
All e.s.d.'s (except the e.s.d. in the dihedral angle between two l.s. planes)
are estimated using the full covariance matrix. The cell e.s.d.'s are taken
into account individually in the estimation of e.s.d.'s in distances, angles
and torsion angles; correlations between e.s.d.'s in cell parameters are only
used when they are defined by crystal symmetry. An approximate (isotropic)
treatment of cell e.s.d.'s is used for estimating e.s.d.'s involving l.s.
planes.
;
loop_
    _geom_bond_atom_site_label_1
    _geom_bond_atom_site_label_2
    _geom_bond_site_symmetry_2
    _geom_bond_distance
    _geom_bond_publ_flag
    Re1 C1 . 1.911(8) ?
    Re1 C2 . 1.928(8) ?
    Re1 C3 . 1.945(7) ?
    Re1 P1 . 2.4535(17) n
    Re1 Re2 . 3.2358(4) n
    Re1 Re3 . 3.2909(4) n
    Re1 H1H . 1.8430 ?
    Re1 H2H . 1.8410 ?
    Re2 C4 . 1.919(7) ?
    Re2 C5 . 1.920(8) ?
    Re2 C6 . 1.959(7) ?
    Re2 P2 . 2.4592(16) n
    Re2 Re3 . 3.2901(4) n
    Re2 H1H . 1.8465 ?
    Re2 H3H . 1.8461 ?
    Re3 C7 . 1.927(8) ?
    Re3 C8 . 1.947(7) ?
    Re3 C10 . 1.985(7) ?
    Re3 C9 . 2.002(7) ?
    Re3 H2H . 1.8464 ?
    Re3 H3H . 1.8431 ?
    P1 C17 . 1.829(7) ?
    P1 C11 . 1.831(7) ?
    P1 C23 . 1.842(7) ?
    P2 C24 . 1.826(7) ?
    P2 C30 . 1.827(7) ?
    P2 C23 . 1.841(7) ?
    O1 C1 . 1.162(9) ?
    O2 C2 . 1.153(9) ?
    O3 C3 . 1.141(8) ?
    O4 C4 . 1.142(9) ?
    O5 C5 . 1.153(9) ?
    O6 C6 . 1.138(8) ?
    O7 C7 . 1.157(9) ?
    O8 C8 . 1.142(8) ?
    O9 C9 . 1.145(9) ?
    O10 C10 . 1.137(8) ?
    C11 C12 . 1.384(11) ?
    C11 C16 . 1.393(9) ?
    C12 C13 . 1.386(10) ?
    C12 H12 . 0.9500 ?
    C13 C14 . 1.368(11) ?
    C13 H13 . 0.9500 ?
    C14 C15 . 1.388(12) ?
    C14 H14 . 0.9500 ?
    C15 C16 . 1.385(10) ?
    C15 H15 . 0.9500 ?
    C16 H16 . 0.9500 ?
    C17 C22 . 1.390(10) ?
    C17 C18 . 1.393(10) ?
    C18 C19 . 1.391(11) ?
    C18 H18 . 0.9500 ?
    C19 C20 . 1.379(13) ?
    C19 H19 . 0.9500 ?
    C20 C21 . 1.385(12) ?
    C20 H20 . 0.9500 ?
    C21 C22 . 1.385(11) ?
    C21 H21 . 0.9500 ?
    C22 H22 . 0.9500 ?
    C23 H23A . 0.9900 ?
    C23 H23B . 0.9900 ?
    C24 C25 . 1.383(10) ?
    C24 C29 . 1.400(10) ?
    C25 C26 . 1.381(11) ?
    C25 H25 . 0.9500 ?
    C26 C27 . 1.382(13) ?
    C26 H26 . 0.9500 ?
    C27 C28 . 1.390(13) ?
    C27 H27 . 0.9500 ?
    C28 C29 . 1.387(11) ?
    C28 H28 . 0.9500 ?
    C29 H29 . 0.9500 ?
    C30 C35 . 1.392(10) ?
    C30 C31 . 1.402(9) ?
    C31 C32 . 1.384(10) ?
    C31 H31 . 0.9500 ?
    C32 C33 . 1.386(11) ?
    C32 H32 . 0.9500 ?
    C33 C34 . 1.380(11) ?
    C33 H33 . 0.9500 ?
    C34 C35 . 1.378(11) ?
    C34 H34 . 0.9500 ?
    C35 H35 . 0.9500 ?
    C1S Cl1 . 1.801(13) ?
    C1S Cl2 . 1.879(12) ?
    C1S H1S1 . 0.9900 ?
    C1S H1S2 . 0.9900 ?
    C1SB Cl1B . 1.790(16) ?
    C1SB H1S3 . 0.9900 ?
    C1SB H1S4 . 0.9900 ?
loop_
    _geom_angle_atom_site_label_1
    _geom_angle_atom_site_label_2
    _geom_angle_atom_site_label_3
    _geom_angle_site_symmetry_1
    _geom_angle_site_symmetry_3
    _geom_angle
    _geom_angle_publ_flag
    C1 Re1 C2 . . 91.2(4) ?
    C1 Re1 C3 . . 86.6(3) ?
    C2 Re1 C3 . . 89.1(3) ?
    C1 Re1 P1 . . 89.4(2) ?
    C2 Re1 P1 . . 96.4(2) ?
    C3 Re1 P1 . . 173.3(2) ?
    C1 Re1 Re2 . . 111.9(3) ?
    C2 Re1 Re2 . . 156.8(2) ?
    C3 Re1 Re2 . . 89.8(2) ?
    P1 Re1 Re2 . . 86.64(4) ?
    C1 Re1 Re3 . . 168.3(2) ?
    C2 Re1 Re3 . . 96.3(2) ?
    C3 Re1 Re3 . . 84.6(2) ?
    P1 Re1 Re3 . . 98.61(4) ?
    Re2 Re1 Re3 . . 60.536(8) ?
    C1 Re1 H1H . . 83.7 ?
    C2 Re1 H1H . . 174.1 ?
    C3 Re1 H1H . . 93.5 ?
    P1 Re1 H1H . . 80.7 ?
    Re2 Re1 H1H . . 28.7 ?
    Re3 Re1 H1H . . 89.3 ?
    C1 Re1 H2H . . 164.8 ?
    C2 Re1 H2H . . 80.3 ?
    C3 Re1 H2H . . 105.7 ?
    P1 Re1 H2H . . 79.1 ?
    Re2 Re1 H2H . . 77.7 ?
    Re3 Re1 H2H . . 26.9 ?
    H1H Re1 H2H . . 104.0 ?
    C4 Re2 C5 . . 85.9(3) ?
    C4 Re2 C6 . . 90.7(3) ?
    C5 Re2 C6 . . 89.9(3) ?
    C4 Re2 P2 . . 90.3(2) ?
    C5 Re2 P2 . . 94.3(2) ?
    C6 Re2 P2 . . 175.7(2) ?
    C4 Re2 Re1 . . 107.4(2) ?
    C5 Re2 Re1 . . 165.9(2) ?
    C6 Re2 Re1 . . 85.2(2) ?
    P2 Re2 Re1 . . 90.51(4) ?
    C4 Re2 Re3 . . 167.9(2) ?
    C5 Re2 Re3 . . 106.1(2) ?
    C6 Re2 Re3 . . 87.73(19) ?
    P2 Re2 Re3 . . 90.43(4) ?
    Re1 Re2 Re3 . . 60.561(8) ?
    C4 Re2 H1H . . 78.7 ?
    C5 Re2 H1H . . 164.1 ?
    C6 Re2 H1H . . 86.5 ?
    P2 Re2 H1H . . 89.6 ?
    Re1 Re2 H1H . . 28.7 ?
    Re3 Re2 H1H . . 89.2 ?
    C4 Re2 H3H . . 164.6 ?
    C5 Re2 H3H . . 81.1 ?
    C6 Re2 H3H . . 97.4 ?
    P2 Re2 H3H . . 82.6 ?
    Re1 Re2 H3H . . 86.4 ?
    Re3 Re2 H3H . . 26.9 ?
    H1H Re2 H3H . . 114.7 ?
    C7 Re3 C8 . . 91.6(3) ?
    C7 Re3 C10 . . 88.2(3) ?
    C8 Re3 C10 . . 88.0(3) ?
    C7 Re3 C9 . . 87.2(3) ?
    C8 Re3 C9 . . 88.4(3) ?
    C10 Re3 C9 . . 174.1(3) ?
    C7 Re3 Re2 . . 110.5(2) ?
    C8 Re3 Re2 . . 156.6(2) ?
    C10 Re3 Re2 . . 99.9(2) ?
    C9 Re3 Re2 . . 85.2(2) ?
    C7 Re3 Re1 . . 168.3(2) ?
    C8 Re3 Re1 . . 98.3(2) ?
    C10 Re3 Re1 . . 98.4(2) ?
    C9 Re3 Re1 . . 86.7(2) ?
    Re2 Re3 Re1 . . 58.903(8) ?
    C7 Re3 H2H . . 162.8 ?
    C8 Re3 H2H . . 85.0 ?
    C10 Re3 H2H . . 74.9 ?
    C9 Re3 H2H . . 109.5 ?
    Re2 Re3 H2H . . 76.1 ?
    Re1 Re3 H2H . . 26.8 ?
    C7 Re3 H3H . . 85.5 ?
    C8 Re3 H3H . . 176.3 ?
    C10 Re3 H3H . . 89.6 ?
    C9 Re3 H3H . . 93.8 ?
    Re2 Re3 H3H . . 26.9 ?
    Re1 Re3 H3H . . 84.8 ?
    H2H Re3 H3H . . 97.2 ?
    C17 P1 C11 . . 104.1(3) ?
    C17 P1 C23 . . 101.3(3) ?
    C11 P1 C23 . . 103.3(3) ?
    C17 P1 Re1 . . 114.7(2) ?
    C11 P1 Re1 . . 115.3(2) ?
    C23 P1 Re1 . . 116.2(2) ?
    C24 P2 C30 . . 100.7(3) ?
    C24 P2 C23 . . 105.7(3) ?
    C30 P2 C23 . . 100.4(3) ?
    C24 P2 Re2 . . 114.0(2) ?
    C30 P2 Re2 . . 118.0(2) ?
    C23 P2 Re2 . . 116.0(2) ?
    O1 C1 Re1 . . 178.6(9) ?
    O2 C2 Re1 . . 177.7(7) ?
    O3 C3 Re1 . . 174.9(6) ?
    O4 C4 Re2 . . 174.5(7) ?
    O5 C5 Re2 . . 174.1(6) ?
    O6 C6 Re2 . . 178.6(7) ?
    O7 C7 Re3 . . 177.9(7) ?
    O8 C8 Re3 . . 178.5(6) ?
    O9 C9 Re3 . . 173.1(6) ?
    O10 C10 Re3 . . 175.3(6) ?
    C12 C11 C16 . . 118.8(7) ?
    C12 C11 P1 . . 116.5(5) ?
    C16 C11 P1 . . 124.4(6) ?
    C11 C12 C13 . . 120.7(7) ?
    C11 C12 H12 . . 119.6 ?
    C13 C12 H12 . . 119.6 ?
    C14 C13 C12 . . 120.5(8) ?
    C14 C13 H13 . . 119.8 ?
    C12 C13 H13 . . 119.8 ?
    C13 C14 C15 . . 119.4(7) ?
    C13 C14 H14 . . 120.3 ?
    C15 C14 H14 . . 120.3 ?
    C16 C15 C14 . . 120.6(7) ?
    C16 C15 H15 . . 119.7 ?
    C14 C15 H15 . . 119.7 ?
    C15 C16 C11 . . 119.9(7) ?
    C15 C16 H16 . . 120.0 ?
    C11 C16 H16 . . 120.0 ?
    C22 C17 C18 . . 118.9(7) ?
    C22 C17 P1 . . 120.3(5) ?
    C18 C17 P1 . . 120.5(6) ?
    C19 C18 C17 . . 119.9(7) ?
    C19 C18 H18 . . 120.0 ?
    C17 C18 H18 . . 120.0 ?
    C20 C19 C18 . . 120.3(8) ?
    C20 C19 H19 . . 119.8 ?
    C18 C19 H19 . . 119.8 ?
    C19 C20 C21 . . 120.4(8) ?
    C19 C20 H20 . . 119.8 ?
    C21 C20 H20 . . 119.8 ?
    C20 C21 C22 . . 119.3(8) ?
    C20 C21 H21 . . 120.4 ?
    C22 C21 H21 . . 120.4 ?
    C21 C22 C17 . . 121.1(7) ?
    C21 C22 H22 . . 119.4 ?
    C17 C22 H22 . . 119.4 ?
    P2 C23 P1 . . 117.8(3) ?
    P2 C23 H23A . . 107.9 ?
    P1 C23 H23A . . 107.9 ?
    P2 C23 H23B . . 107.9 ?
    P1 C23 H23B . . 107.9 ?
    H23A C23 H23B . . 107.2 ?
    C25 C24 C29 . . 118.0(7) ?
    C25 C24 P2 . . 125.8(6) ?
    C29 C24 P2 . . 116.2(5) ?
    C26 C25 C24 . . 120.8(8) ?
    C26 C25 H25 . . 119.6 ?
    C24 C25 H25 . . 119.6 ?
    C25 C26 C27 . . 121.1(8) ?
    C25 C26 H26 . . 119.5 ?
    C27 C26 H26 . . 119.5 ?
    C26 C27 C28 . . 119.1(7) ?
    C26 C27 H27 . . 120.5 ?
    C28 C27 H27 . . 120.5 ?
    C29 C28 C27 . . 119.7(8) ?
    C29 C28 H28 . . 120.2 ?
    C27 C28 H28 . . 120.2 ?
    C28 C29 C24 . . 121.3(8) ?
    C28 C29 H29 . . 119.3 ?
    C24 C29 H29 . . 119.3 ?
    C35 C30 C31 . . 118.6(6) ?
    C35 C30 P2 . . 121.7(5) ?
    C31 C30 P2 . . 119.7(5) ?
    C32 C31 C30 . . 120.4(6) ?
    C32 C31 H31 . . 119.8 ?
    C30 C31 H31 . . 119.8 ?
    C31 C32 C33 . . 120.0(7) ?
    C31 C32 H32 . . 120.0 ?
    C33 C32 H32 . . 120.0 ?
    C34 C33 C32 . . 120.0(7) ?
    C34 C33 H33 . . 120.0 ?
    C32 C33 H33 . . 120.0 ?
    C35 C34 C33 . . 120.3(7) ?
    C35 C34 H34 . . 119.9 ?
    C33 C34 H34 . . 119.9 ?
    C34 C35 C30 . . 120.7(7) ?
    C34 C35 H35 . . 119.6 ?
    C30 C35 H35 . . 119.6 ?
    Cl1 C1S Cl2 . . 106.6(10) ?
    Cl1 C1S H1S1 . . 110.4 ?
    Cl2 C1S H1S1 . . 110.4 ?
    Cl1 C1S H1S2 . . 110.4 ?
    Cl2 C1S H1S2 . . 110.4 ?
    H1S1 C1S H1S2 . . 108.6 ?
    Cl1B C1SB H1S3 . . 111.8 ?
    Cl1B C1SB H1S4 . . 111.8 ?
    H1S3 C1SB H1S4 . . 109.6 ?
data_global
_journal_date_recd_electronic     2011-11-04
_journal_date_accepted     2011-11-18
_journal_name_full     'Acta Crystallographica, Section E'
_journal_year     2011
_journal_volume     67
_journal_issue     12
_journal_page_first     m1816
_journal_page_last     m1816
_journal_paper_category     QM
_journal_coeditor_code     LH5374
_publ_contact_author_name     'Ebbe Nordlander'
_publ_contact_author_address
;
Inorganic Chemistry Research Group,
Center for Chemistry and Chemical Engineering,
Lund University, Box 124, SE-221 00 Lund, Sweden
;
_publ_contact_author_email     'ebbe.nordlander@chemphys.lu.se'
_publ_contact_author_fax     '+46 46 222 4119'
_publ_contact_author_phone     '+46 46 222 8118'
_publ_section_title
;\
[\m-Bis(diphenylphosphanyl-\k<i>P</i>)methane]decacarbonyltri-\m-hydrido-\
trirhenium(I)(3<i>Re</i>---<i>Re</i>) dichloromethane solvate
;
loop_
    _publ_author_name
    _publ_author_footnote
    _publ_author_address
    'Abdel-Magied, Ahmed F.' ?
;
Inorganic Chemistry Research Group
Chemical Physics
Center for Chemistry and Chemical Engineering
Lund University
Box 124
SE-221 00 Lund
Sweden
;
    'Singh, Amrendra K.' .
;
Inorganic Chemistry Research Group
Chemical Physics
Center for Chemistry and Chemical Engineering
Lund University
Box 124
SE-221 00 Lund
Sweden
;
    'Haukka, Matti' .
;
Department of Chemistry
University of Eastern Finland
Box 111
FIN-80 101 Joensuu
Finland
;
    'Nordlander, Ebbe' .
;
Inorganic Chemistry Research Group
Chemical Physics
Center for Chemistry and Chemical Engineering
Lund University
Box 124
SE-221 00 Lund
Sweden
;
_publ_section_synopsis     .
