# Supplementary material for: [μ-Bis(diphenyl­phosphan­yl-κP)methane]­deca­carbonyl­tri-μ-hydrido-trirhenium(I)(3 Re—Re) dichloromethane solvate
Source: Acta Crystallogr Sect E Struct Rep Online. 2011 Nov 25;67(Pt 12):m1816. doi: 10.1107/S1600536811049312 (PMC3238719; doi:10.1107/S1600536811049312)
Supplement: Supplementary file 2 [file e-67-m1816-Isup2.hkl]

# 
# h,k,l, Fc-squared, Fo-squared, sigma(Fo-squared) and status flag 
# 
data_I
_shelx_title ' af_re_d in P2(1)/c (colourless block)' 
_shelx_refln_list_code          4 
_shelx_F_calc_maximum      818.50 
_exptl_crystal_F_000      2448.00 
_reflns_d_resolution_high  0.7828 
 
loop_ 
 _symmetry_equiv_pos_as_xyz 
 'x, y, z' 
 '-x, y+1/2, -z+1/2' 
 '-x, -y, -z' 
 'x, -y-1/2, z-1/2' 
 
_cell_length_a    16.7907 
_cell_length_b    14.5316 
_cell_length_c    17.1593 
_cell_angle_alpha  90.000 
_cell_angle_beta  106.445 
_cell_angle_gamma  90.000 
 
_shelx_F_squared_multiplier     1.000 
 
loop_ 
 _refln_index_h 
 _refln_index_k 
 _refln_index_l 
 _refln_F_squared_calc 
 _refln_F_squared_meas 
 _refln_F_squared_sigma 
 _refln_observed_status 
   2   0   0     4513.74      852.52     79.99 o 
   3   0   0    70029.25    73954.09    850.33 o 
   4   0   0      451.71     1442.20     69.59 o 
   5   0   0     8775.29    14246.23    190.84 o 
   6   0   0   124732.77   128334.66   1265.33 o 
   7   0   0   446122.41   452382.62   5071.62 o 
   8   0   0   179574.55   190094.62   3435.60 o 
   9   0   0    31325.70    35733.91    549.57 o 
  10   0   0    83614.41    86500.95   1496.90 o 
  11   0   0      290.62      582.57    120.46 o 
  12   0   0    47126.12    47463.60    999.12 o 
  13   0   0    74406.70    72035.48   1391.17 o 
  14   0   0    95720.35    97876.28   2425.32 o 
  16   0   0    38370.39    39127.12   1373.63 o 
  17   0   0    54642.93    55946.98   1781.43 o 
  18   0   0      703.97     1137.54    443.57 o 
  19   0   0    19174.89    18114.80   1008.76 o 
  20   0   0    21565.05    19595.75   1080.31 o 
   1   1   0   158126.78   131389.09  14419.58 o 
   2   1   0    87134.27    77469.12    760.16 o 
   3   1   0     6167.87    11005.71    100.54 o 
   4   1   0    19789.31    21377.96    191.81 o 
   5   1   0    18978.87    24590.09    221.75 o 
   6   1   0     2146.72     1113.47     78.22 o 
   7   1   0    40674.46    39985.55    314.08 o 
   8   1   0   117971.66   116374.88    856.36 o 
   9   1   0   114662.80   115094.75    910.03 o 
  10   1   0    14009.29    15226.15    228.88 o 
  11   1   0     6310.81     6191.99    225.71 o 
  12   1   0      761.61     1265.17    225.08 o 
  13   1   0    13462.46    16224.63    887.14 o 
  14   1   0    63459.12    63634.81   1062.86 o 
  15   1   0    65914.44    66556.52   1120.72 o 
  16   1   0    24822.97    26892.91    871.75 o 
  17   1   0     4700.74     6418.70   1831.51 o 
  18   1   0      157.24      432.84    283.30 o 
  19   1   0       17.29      169.46    400.64 o 
   0   2   0     6144.31     3194.52     93.27 o 
   1   2   0     1435.52     3499.77     70.19 o 
   2   2   0     8389.71     6234.97     87.15 o 
   3   2   0    10497.19     9418.54    121.65 o 
   4   2   0    13021.31    16586.63    239.77 o 
   5   2   0     6886.94     4440.20     97.74 o 
   6   2   0     2237.85     3053.90     95.46 o 
   7   2   0      816.40     1204.79     87.92 o 
   8   2   0      427.22      843.23    101.50 o 
   9   2   0     2043.23     1948.07    101.12 o 
  10   2   0     1388.18     1535.52    100.47 o 
  11   2   0      981.39     1194.16    118.30 o 
  12   2   0    16658.85    16207.17    417.02 o 
  13   2   0     1524.76     1090.62    237.61 o 
  14   2   0     1776.74     1445.18    407.80 o 
  15   2   0     6104.00     6474.68    600.97 o 
  16   2   0       20.45     1181.57    542.73 o 
  17   2   0     1530.85     1764.58    380.02 o 
  18   2   0      527.99      583.64    246.43 o 
  19   2   0      176.28      159.80    308.09 o 
   1   3   0    33786.23    39796.54    329.31 o 
   2   3   0    54223.66    48573.70    381.18 o 
   3   3   0     3707.72     3398.97    130.64 o 
   4   3   0     5184.05     5303.00    125.92 o 
   5   3   0     6336.24     6182.20    116.63 o 
   6   3   0     9672.74     8268.39    150.48 o 
   7   3   0      292.38      379.70     82.35 o 
   8   3   0     9119.23     9203.12    225.03 o 
   9   3   0     3355.41     3418.16    128.92 o 
  10   3   0     4455.16     4492.76    174.41 o 
  11   3   0    29980.57    29572.94    505.52 o 
  12   3   0    21715.36    22971.64    478.52 o 
  13   3   0       78.25       83.71    184.99 o 
  14   3   0     3915.37     3723.12    273.67 o 
  15   3   0     3152.34     3662.82    414.95 o 
  16   3   0      890.66      911.43    287.82 o 
  17   3   0     5792.77     5845.77    651.05 o 
  18   3   0    10919.69    10182.99    455.10 o 
  19   3   0     6605.15     6468.94    481.95 o 
   0   4   0   126051.76   111700.11   1377.72 o 
   1   4   0     1066.66      593.53     69.38 o 
   2   4   0    98044.33    96252.66    725.25 o 
   3   4   0   350472.88   344258.41   2503.09 o 
   4   4   0   185657.00   181884.83   1614.57 o 
   5   4   0    16889.78    17271.34    240.80 o 
   6   4   0    18700.17    20469.83    264.34 o 
   7   4   0    51926.95    51022.02    507.39 o 
   8   4   0      652.59     1059.70     96.24 o 
   9   4   0   108214.37   107769.17    962.10 o 
  10   4   0   183191.81   179510.55   1530.91 o 
  11   4   0    49315.24    49938.95    614.46 o 
  12   4   0     4317.61     4360.53    253.60 o 
  13   4   0    48863.09    47249.55    892.85 o 
  14   4   0    22931.77    23254.76    558.31 o 
  15   4   0      915.02     1369.12    240.85 o 
  16   4   0    23035.27    22665.66    591.63 o 
  17   4   0    35188.34    35473.30    968.69 o 
  18   4   0     5601.13     5779.95    470.15 o 
  19   4   0    12890.05    14292.53    546.08 o 
   1   5   0    74417.82    75420.39    632.64 o 
   2   5   0    10338.38     9265.08    178.63 o 
   3   5   0     6634.22     6233.07    151.71 o 
   4   5   0    46069.85    45584.35    469.04 o 
   5   5   0    68060.70    64852.37    714.23 o 
   6   5   0    86088.85    80888.84    779.35 o 
   7   5   0    30558.54    30498.62    395.16 o 
   8   5   0     3292.27     3950.34    188.27 o 
   9   5   0      216.61      626.44    131.23 o 
  10   5   0    39163.45    40780.55    459.79 o 
  11   5   0    96365.06    92254.63   1368.06 o 
  12   5   0    45841.61    46403.46    771.70 o 
  13   5   0    16739.89    16379.92    442.05 o 
  14   5   0     3509.32     3711.33    287.38 o 
  15   5   0     5006.54     4906.50    327.46 o 
  16   5   0     4371.82     5037.24    345.32 o 
  17   5   0    19129.89    18808.66    568.33 o 
  18   5   0    51053.12    50811.61   1247.01 o 
  19   5   0    30273.13    28502.19    972.99 o 
   0   6   0   118467.80   126165.95   1440.69 o 
   1   6   0   109850.88   103516.29    853.85 o 
   2   6   0    54720.23    56082.70    513.73 o 
   3   6   0    12346.27    11252.35    198.28 o 
   4   6   0     2971.41     3260.52    131.92 o 
   5   6   0    11640.18    11057.78    228.82 o 
   6   6   0    60306.83    58794.86    616.39 o 
   7   6   0    37659.87    35399.81    430.43 o 
   8   6   0    21947.71    21753.24    338.99 o 
   9   6   0     4973.70     4499.22    173.26 o 
  10   6   0     3137.99     3099.09    175.71 o 
  11   6   0     1948.67     2433.77    286.04 o 
  12   6   0     2145.43     2013.50    330.45 o 
  13   6   0    10608.81    10840.02    392.00 o 
  14   6   0    19927.66    20743.34    585.51 o 
  15   6   0     3699.67     3566.91    312.75 o 
  16   6   0     2141.64     1631.41    279.67 o 
  17   6   0     5024.14     5241.02    442.76 o 
  18   6   0     1369.03     1378.37    302.66 o 
   1   7   0       53.05      427.38    102.71 o 
   2   7   0     2763.00     3367.41    135.80 o 
   3   7   0     4206.59     3876.94    143.85 o 
   4   7   0     3291.12     3466.66    142.13 o 
   5   7   0      411.00      669.59    112.21 o 
   6   7   0     2879.89     3440.96    155.07 o 
   7   7   0      747.93      700.83    117.15 o 
   8   7   0     2589.54     2966.17    156.75 o 
   9   7   0     3602.22     2765.71    160.11 o 
  10   7   0     2021.13     2332.38    195.66 o 
  11   7   0     4563.96     3757.73    273.89 o 
  12   7   0     4997.49     4775.56    300.86 o 
  13   7   0      237.08      715.29    225.27 o 
  14   7   0      620.71     1052.02    240.47 o 
  15   7   0     1180.61     1283.75    266.20 o 
  16   7   0     6832.49     6470.04    400.49 o 
  17   7   0     1665.65     1090.87    298.53 o 
  18   7   0     1652.39     1624.08    327.36 o 
  19   7   0     2891.90     2997.67    651.05 o 
   0   8   0    81775.31    81597.49   1034.68 o 
   1   8   0    17886.71    18565.08    277.91 o 
   2   8   0     3081.26     3632.38    149.63 o 
   3   8   0    32426.59    32990.65    398.73 o 
   4   8   0     6242.64     5537.07    182.38 o 
   5   8   0      377.32      558.38    109.87 o 
   6   8   0    27164.12    25850.48    378.10 o 
   7   8   0    48908.46    48528.24    569.72 o 
   8   8   0     6410.36     5986.21    257.14 o 
   9   8   0     8347.67     8369.85    272.99 o 
  10   8   0    30145.68    28396.20    700.13 o 
  11   8   0     9989.41    10566.24    487.41 o 
  12   8   0     5207.23     5798.74    416.15 o 
  13   8   0    18810.34    19607.27    878.78 o 
  14   8   0    16510.88    16160.02    499.05 o 
  15   8   0       66.99      133.85    367.12 o 
  16   8   0     3025.11     3289.82    352.71 o 
  17   8   0     8362.55     8102.52    455.50 o 
  18   8   0     3148.88     3238.32    472.50 o 
   1   9   0    16321.85    16233.18    280.88 o 
   2   9   0     2817.15     2853.53    151.78 o 
   3   9   0     1195.05      846.99    122.02 o 
   4   9   0      719.24     1267.56    125.80 o 
   5   9   0       64.67      236.76    125.47 o 
   6   9   0       37.14       13.71    125.59 o 
   7   9   0     2215.63     2382.96    169.69 o 
   8   9   0    24427.70    21311.42    369.53 o 
   9   9   0    28060.49    28806.58    530.57 o 
  10   9   0     9514.30     8171.92    380.20 o 
  11   9   0      998.02     1147.63    253.80 o 
  12   9   0     2710.55     2385.73    290.97 o 
  13   9   0     3338.02     3228.26    314.20 o 
  14   9   0     9449.05     9746.93    461.16 o 
  15   9   0     8499.30     9194.12    463.63 o 
  16   9   0     9608.00     8431.55    467.90 o 
  17   9   0     4531.63     3998.88    396.91 o 
   0  10   0     2201.66     2042.33    228.18 o 
   1  10   0     2937.78     2811.47    163.62 o 
   2  10   0    23858.24    23444.79    350.46 o 
   3  10   0   142937.91   144633.58   1493.56 o 
   4  10   0   157710.41   161567.89   1617.47 o 
   5  10   0    26343.28    25851.87    474.87 o 
   6  10   0     2233.11     2394.35    179.17 o 
   7  10   0       59.77       -3.60    143.65 o 
   8  10   0     8044.67     7486.57    316.33 o 
   9  10   0    20405.84    20413.02    536.43 o 
  10  10   0    34640.39    35158.20    782.74 o 
  11  10   0    26817.81    25821.42    622.15 o 
  12  10   0      366.08       -6.63    233.19 o 
  13  10   0     5276.69     5740.50    395.06 o 
  14  10   0     5591.25     5895.27    405.95 o 
  15  10   0     1615.55     1802.54    458.59 o 
  16  10   0    10214.27    10835.92    734.22 o 
  17  10   0     7728.13     8170.26    844.21 o 
   1  11   0     2937.17     3045.80    203.48 o 
   2  11   0     9408.68    10581.11    329.24 o 
   3  11   0      610.28      475.71    153.08 o 
   4  11   0    21162.89    20042.55    360.53 o 
   5  11   0    59925.39    61358.95    819.20 o 
   6  11   0    12132.22    12530.77    314.65 o 
   7  11   0      131.69      113.55    169.06 o 
   8  11   0      450.76     1004.75    243.25 o 
   9  11   0      540.78      902.70    253.14 o 
  10  11   0    12091.08    11502.23    461.50 o 
  11  11   0    36034.04    34588.98    741.57 o 
  12  11   0    37916.05    37279.58    842.45 o 
  13  11   0    20909.85    21590.59    649.65 o 
  14  11   0      823.98     1058.86    338.94 o 
  15  11   0      186.97      285.57    290.50 o 
  16  11   0     1952.98     1823.40    455.22 o 
   0  12   0    16413.82    17040.77    500.02 o 
   1  12   0    15860.50    17069.71    352.49 o 
   2  12   0     4510.11     4128.85    217.89 o 
   3  12   0      313.19      308.91    182.31 o 
   4  12   0      694.83      707.70    173.08 o 
   5  12   0     3106.88     3284.74    217.66 o 
   6  12   0     2080.53     2002.54    214.59 o 
   7  12   0     8125.28     7944.92    392.42 o 
   8  12   0     2455.58     2028.19    296.44 o 
   9  12   0     3507.23     2868.42    321.85 o 
  10  12   0        4.43      220.41    323.45 o 
  11  12   0     1068.34      235.56    273.67 o 
  12  12   0      458.42      149.30    293.19 o 
  13  12   0     3637.69     3159.55    459.30 o 
  14  12   0     1700.35     1554.64    408.59 o 
  15  12   0      479.20      442.92    310.62 o 
   1  13   0        6.66     -164.03    164.03 o 
   2  13   0      140.21      -90.61    168.22 o 
   3  13   0      469.03       13.55    173.01 o 
   4  13   0       28.65      214.27    174.02 o 
   5  13   0      840.81      954.14    205.86 o 
   6  13   0       10.27     -204.30    204.30 o 
   7  13   0      260.90     -232.84    254.56 o 
   8  13   0       22.51     -257.96    257.96 o 
   9  13   0        1.45     -259.96    259.96 o 
  10  13   0      625.05      390.67    293.10 o 
  11  13   0      137.67      -81.09    276.69 o 
  12  13   0      271.85      754.73    297.23 o 
  13  13   0      418.99      411.36    300.88 o 
  14  13   0      354.04      202.15    318.53 o 
   0  14   0    52045.73    54189.39    973.91 o 
   1  14   0    30892.16    32540.43    541.11 o 
   2  14   0     1849.03     1871.45    332.03 o 
   3  14   0    15439.82    17018.73    558.61 o 
   4  14   0     9220.04     8552.48    349.97 o 
   5  14   0     7398.27     7197.29    430.69 o 
   6  14   0    58395.02    59421.02   1152.56 o 
   7  14   0    40135.57    41198.21    866.18 o 
   8  14   0     6536.97     6504.72    636.07 o 
   9  14   0     1469.30     1075.12    323.54 o 
  10  14   0     9761.68     8704.76    513.83 o 
  11  14   0     5937.97     5641.52    444.37 o 
  12  14   0     3136.19     3176.37    408.03 o 
  13  14   0    23304.98    22512.60   1352.91 o 
   1  15   0    17211.88    17842.70    448.98 o 
   2  15   0    35530.29    38833.43    947.06 o 
   3  15   0     8063.07     8169.32    423.80 o 
   4  15   0     6578.44     7094.97    385.92 o 
   5  15   0    20398.88    21626.23    650.19 o 
   6  15   0      970.93      697.29    292.83 o 
   7  15   0    16917.36    16462.98    632.30 o 
   8  15   0    42522.64    42809.09   1812.17 o 
   9  15   0    29336.86    29855.90   1845.82 o 
  10  15   0     6599.36     6268.71    483.75 o 
  11  15   0      614.90      609.67    513.00 o 
  12  15   0     1996.65     1501.92    533.00 o 
   0  16   0     7772.02     9630.42   1226.97 o 
   1  16   0    10559.39    11104.21    426.03 o 
   2  16   0     7674.92     8525.35    446.92 o 
   3  16   0     3826.08     3265.43    407.42 o 
   4  16   0     4433.92     5090.80    414.72 o 
   5  16   0    12686.94    12363.60    595.72 o 
   6  16   0    17318.99    18040.27    682.67 o 
   7  16   0     9091.17     9806.99   1123.45 o 
   8  16   0     3444.46     2749.85    584.07 o 
   9  16   0     1192.60      864.29    341.79 o 
  10  16   0     1541.36     1930.58    389.46 o 
   1  17   0      657.59      361.25    306.69 o 
   2  17   0     1195.69     1158.75    421.85 o 
   3  17   0      169.09     -399.83    416.71 o 
   4  17   0       48.73     -143.50    315.93 o 
   5  17   0       77.92      135.27    482.12 o 
   6  17   0      880.22      645.63    338.04 o 
   7  17   0     2767.09     1616.51    383.96 o 
   8  17   0     4597.32     3205.47    549.81 o 
   1  18   0     5762.65     4249.68    786.98 o 
   2  18   0     1679.56     1564.91    460.03 o 
   3  18   0    16378.25    17849.77   1402.25 o 
   4  18   0    10781.23    11547.82    766.41 o 
   5  18   0       11.34      -41.28    423.69 o 
 -20   1   1      866.28      711.78    341.22 o 
 -19   1   1     2233.02     2490.05    376.86 o 
 -18   1   1     4061.79     3875.24    547.31 o 
 -17   1   1      256.15      603.50    536.58 o 
 -16   1   1    38503.85    39099.00   1296.88 o 
 -15   1   1    57565.84    57257.09   1005.00 o 
 -14   1   1    44590.87    43088.84    803.89 o 
 -13   1   1     1600.95     1625.73    199.45 o 
 -12   1   1     2212.65     2485.11    156.70 o 
 -11   1   1     1378.44     1488.69    116.15 o 
 -10   1   1    13116.21    13701.99    221.43 o 
  -9   1   1    91513.89    91386.04    950.15 o 
  -8   1   1   169412.09   165384.27   1287.59 o 
  -7   1   1    36648.03    39001.64    369.81 o 
  -6   1   1    11975.01    11744.75    163.53 o 
  -5   1   1    32684.95    34255.90    295.66 o 
  -4   1   1       25.91      131.38     41.53 o 
  -3   1   1    61174.69    70110.77    488.76 o 
  -2   1   1   130353.59   134464.98   1864.87 o 
  -1   1   1   218840.36   206444.02   3695.23 o 
   0   1   1    23615.18    18954.38    906.63 o 
   1   1   1    64877.41    55761.01   1134.76 o 
   2   1   1    34423.85    35998.30    248.40 o 
   3   1   1     9935.39     9054.01    121.89 o 
   4   1   1    41439.66    39004.13    283.45 o 
   5   1   1     9388.04    10255.13    151.87 o 
   6   1   1     9003.55     7979.80    114.45 o 
   7   1   1      673.32     1004.04     61.89 o 
   8   1   1    86124.19    83667.05    620.86 o 
   9   1   1    59650.28    61100.98    496.05 o 
  10   1   1     2491.13     2936.79    124.61 o 
  11   1   1    30593.00    30074.56    729.02 o 
  12   1   1    12067.37    12467.06    468.09 o 
  13   1   1       17.70      315.31    207.23 o 
  14   1   1    13076.55    13405.25    601.54 o 
  15   1   1    39994.81    40070.47   1176.79 o 
  16   1   1    42289.67    42278.39   1440.89 o 
  17   1   1      331.01      295.85    222.82 o 
  18   1   1    10196.35     9943.15   1169.74 o 
  19   1   1      667.57      783.94    454.30 o 
 -20   2   1     2484.91     2361.05    397.10 o 
 -19   2   1      929.93      821.21    328.71 o 
 -18   2   1     9034.42     9462.78    444.71 o 
 -17   2   1    23545.79    23372.26    619.50 o 
 -16   2   1    11337.59    12118.09    495.45 o 
 -15   2   1     2289.45     2425.32    457.88 o 
 -14   2   1      567.45      469.51    243.25 o 
 -13   2   1      116.22      146.66    197.30 o 
 -12   2   1     1372.55     1375.73    139.05 o 
 -11   2   1     3162.85     3158.74    133.43 o 
 -10   2   1    20360.32    18724.03    269.01 o 
  -9   2   1     4720.61     6247.95    209.59 o 
  -8   2   1     5415.48     5836.96    170.00 o 
  -7   2   1    19663.96    19466.99    248.05 o 
  -6   2   1    22697.78    20725.39    240.90 o 
  -5   2   1    15842.33    15375.30    209.42 o 
  -4   2   1     8752.98    10234.78    147.86 o 
  -3   2   1     1257.86     2365.25     72.41 o 
  -2   2   1    50667.10    39480.86    309.65 o 
  -1   2   1   107793.51   107281.80   1130.47 o 
   0   2   1    60636.30    70315.84    721.16 o 
   1   2   1    30715.27    32322.19    241.44 o 
   2   2   1    42952.68    36941.84    270.03 o 
   3   2   1    51454.41    51306.06    412.82 o 
   4   2   1    15406.02    16580.99    168.22 o 
   5   2   1    52741.40    53530.64    431.38 o 
   6   2   1    92373.48    82980.15    623.92 o 
   7   2   1    57723.88    60603.05    544.05 o 
   8   2   1    10414.02     9340.90    177.95 o 
   9   2   1     4640.28     4186.52    194.44 o 
  10   2   1    13371.19    13306.07    251.81 o 
  11   2   1    28671.45    29398.44    525.91 o 
  12   2   1    35805.51    33333.65    585.08 o 
  13   2   1    56962.74    56169.14   1216.45 o 
  14   2   1    16106.02    16162.67    558.85 o 
  15   2   1     7539.88     8367.75    672.51 o 
  16   2   1      799.56      994.45    414.95 o 
  17   2   1     2764.85     2611.55    284.95 o 
  18   2   1     6080.74     6560.27    401.40 o 
  19   2   1    10867.35    10254.65    641.90 o 
 -20   3   1     3235.27     3045.28    346.31 o 
 -19   3   1    11116.78    11542.59    505.13 o 
 -18   3   1    14613.64    14843.14    525.82 o 
 -17   3   1    10818.63    11089.50    565.19 o 
 -16   3   1     5900.71     5951.92    429.92 o 
 -15   3   1     5410.15     4870.68    381.92 o 
 -14   3   1    12601.74    11943.05    463.15 o 
 -13   3   1    45975.61    48233.95    841.36 o 
 -12   3   1    48568.26    45963.78   1005.79 o 
 -11   3   1    69794.41    67851.64    727.05 o 
 -10   3   1    30056.39    31565.35    489.87 o 
  -9   3   1     6422.41     6027.02    165.79 o 
  -8   3   1    12862.35    11910.88    209.80 o 
  -7   3   1    22448.59    24374.91    289.56 o 
  -6   3   1    84277.84    80914.98    726.67 o 
  -5   3   1   126602.66   125582.72   1062.10 o 
  -4   3   1    89547.71    80820.51    705.61 o 
  -3   3   1    21551.30    24502.22    363.70 o 
  -2   3   1    44498.66    44643.46    339.54 o 
  -1   3   1     7593.86     9606.27    112.59 o 
   0   3   1    47939.32    44488.20    374.56 o 
   1   3   1    65736.20    72784.12    523.04 o 
   2   3   1    75174.11    69546.95    536.36 o 
   3   3   1    17774.29    17599.91    185.26 o 
   4   3   1     7297.22     5866.01    111.95 o 
   5   3   1    15820.55    14026.09    164.94 o 
   6   3   1       88.30      342.18     63.15 o 
   7   3   1     2041.99     2871.42    111.17 o 
   8   3   1    12519.77    14343.04    218.48 o 
   9   3   1    17731.03    16642.44    244.62 o 
  10   3   1     2814.36     2729.47    153.34 o 
  11   3   1     8401.25     8334.37    296.05 o 
  12   3   1    15511.91    15177.35    395.50 o 
  13   3   1    37845.84    40304.77    691.09 o 
  14   3   1     5372.34     5425.27    301.13 o 
  15   3   1        1.41     -221.78    232.71 o 
  16   3   1     1102.88     1069.26    288.22 o 
  17   3   1     2242.51     2668.87    353.69 o 
  18   3   1    13736.37    13890.96    510.34 o 
  19   3   1    21741.35    22449.64   1043.98 o 
 -19   4   1      696.66     1223.63    285.87 o 
 -18   4   1     4943.31     4881.45    450.16 o 
 -17   4   1     6186.16     6260.49    467.93 o 
 -16   4   1     8131.76     8305.75    396.24 o 
 -15   4   1      390.42      607.03    220.45 o 
 -14   4   1      453.20      790.37    213.22 o 
 -13   4   1     3340.02     3822.05    270.84 o 
 -12   4   1      408.11      388.94    150.14 o 
 -11   4   1    13127.33    12787.30    262.18 o 
 -10   4   1     4696.39     4462.53    156.12 o 
  -9   4   1       34.89      224.23     89.88 o 
  -8   4   1     4121.40     5048.38    155.61 o 
  -7   4   1    29712.01    29841.92    366.25 o 
  -6   4   1    28461.49    28170.70    333.91 o 
  -5   4   1     5937.44     6170.61    168.33 o 
  -4   4   1     2638.43     2927.94    108.41 o 
  -3   4   1     5123.79     5323.15    132.06 o 
  -2   4   1     7374.03     6973.61    162.64 o 
  -1   4   1    74420.44    75360.55    617.00 o 
   0   4   1    47102.86    50465.55    585.04 o 
   1   4   1    78982.56    77269.04    567.31 o 
   2   4   1    12303.91    12929.46    150.98 o 
   3   4   1    13105.34    13197.80    170.42 o 
   4   4   1    11016.05    10303.86    157.14 o 
   5   4   1    38310.84    40682.19    419.99 o 
   6   4   1    53797.86    47660.97    495.23 o 
   7   4   1    35937.87    39673.32    413.56 o 
   8   4   1     2300.21     2130.83    107.27 o 
   9   4   1     2507.26     2653.62    134.13 o 
  10   4   1     2404.66     2592.71    134.79 o 
  11   4   1     8238.83     9240.55    320.50 o 
  12   4   1    30759.57    28873.19    559.19 o 
  13   4   1    27003.64    27095.82    555.46 o 
  14   4   1     9486.48     9881.38    492.21 o 
  15   4   1       29.14     -116.39    200.99 o 
  16   4   1      187.03       12.79    223.70 o 
  17   4   1     1074.41     1174.12    354.14 o 
  18   4   1     5660.18     5596.02    465.09 o 
  19   4   1     5549.87     6168.21    503.34 o 
 -19   5   1    17757.61    18761.53    758.83 o 
 -18   5   1    26304.26    26249.75    862.53 o 
 -17   5   1     4326.01     5038.23    361.32 o 
 -16   5   1    17967.05    19441.99    561.11 o 
 -15   5   1    62651.48    59174.82   1036.21 o 
 -14   5   1    24138.91    23339.56    578.25 o 
 -13   5   1    11562.30    11784.65    415.71 o 
 -12   5   1    57474.50    56808.51   1282.29 o 
 -11   5   1    32960.70    34704.50    490.17 o 
 -10   5   1     2756.97     3372.87    147.47 o 
  -9   5   1    66891.16    64613.47    640.80 o 
  -8   5   1   139367.31   140079.70   1219.27 o 
  -7   5   1     7583.15     8136.28    200.83 o 
  -6   5   1    82569.50    84501.64    810.48 o 
  -5   5   1   152533.42   142041.45   1167.93 o 
  -4   5   1    13264.77    12984.52    205.40 o 
  -3   5   1    84566.57    82268.90    714.25 o 
  -2   5   1   177811.03   171349.22   1328.09 o 
  -1   5   1   126333.98   124499.63    986.70 o 
   0   5   1      255.02      171.12    114.43 o 
   1   5   1   162965.73   161732.22   1254.65 o 
   2   5   1   222258.06   226406.48   1724.21 o 
   3   5   1    17666.41    15267.20    229.40 o 
   4   5   1    70143.04    66108.63    625.59 o 
   5   5   1    80316.53    74172.76    722.06 o 
   6   5   1    24940.14    23677.88    320.27 o 
   7   5   1    16757.57    17384.20    327.07 o 
   8   5   1   107657.77    99579.33    982.92 o 
   9   5   1    49480.85    50289.50    551.43 o 
  10   5   1     1727.87     1788.68    162.25 o 
  11   5   1    76756.80    74000.29   1184.44 o 
  12   5   1    46385.66    46999.64    777.51 o 
  13   5   1     2624.19     2358.59    237.33 o 
  14   5   1    25068.21    23507.03    588.61 o 
  15   5   1    42926.88    43564.53    787.99 o 
  16   5   1    14200.77    14281.45    698.45 o 
  17   5   1     3280.06     3237.83    322.13 o 
  18   5   1    24690.09    25400.89   1037.38 o 
 -19   6   1    10089.86     9092.05    596.69 o 
 -18   6   1        1.82     -182.26    261.65 o 
 -17   6   1     9892.68    10320.11    462.36 o 
 -16   6   1     7090.36     6359.15    382.15 o 
 -15   6   1     1557.11     1658.46    269.95 o 
 -14   6   1    29759.06    30978.91    690.82 o 
 -13   6   1    28760.86    27527.52    629.16 o 
 -12   6   1     1786.66     1887.67    227.46 o 
 -11   6   1    11065.50    10507.51    280.51 o 
 -10   6   1    53314.80    49786.73    575.58 o 
  -9   6   1    18314.76    18634.27    288.14 o 
  -8   6   1    11834.91    12679.26    280.29 o 
  -7   6   1    49888.02    45412.11    485.30 o 
  -6   6   1    19379.70    19081.24    274.19 o 
  -5   6   1    13567.55    12708.25    224.44 o 
  -4   6   1    73313.70    72231.68    704.05 o 
  -3   6   1    96407.23    93463.03    795.89 o 
  -2   6   1    38520.24    36607.03    376.30 o 
  -1   6   1     3308.29     3122.93    130.20 o 
   0   6   1    48696.21    48435.81    458.79 o 
   1   6   1     3493.09     5134.64    150.81 o 
   2   6   1    72759.53    68205.35    599.61 o 
   3   6   1    98710.34    92610.84    773.75 o 
   4   6   1    51371.99    51302.07   1028.22 o 
   5   6   1     2971.35     2672.73    134.40 o 
   6   6   1     7916.16     6841.75    190.33 o 
   7   6   1     7290.46     7767.70    202.05 o 
   8   6   1     6457.91     6043.24    189.10 o 
   9   6   1    89442.30    89030.06    965.82 o 
  10   6   1    76429.73    72783.54   1050.76 o 
  11   6   1     4836.61     5352.62    287.25 o 
  12   6   1     1299.19     1356.87    219.80 o 
  13   6   1     8950.35     8447.47    363.77 o 
  14   6   1      397.19      714.41    223.96 o 
  15   6   1     5650.14     6088.61    344.10 o 
  16   6   1    33593.76    32342.88    737.42 o 
  17   6   1    25594.63    24702.50    660.35 o 
  18   6   1      584.62      845.62    290.40 o 
 -19   7   1     1174.08     1638.35    615.27 o 
 -18   7   1     5498.91     4717.27    399.05 o 
 -17   7   1     8461.05     8919.53    458.49 o 
 -16   7   1     8308.06     7993.46    426.77 o 
 -15   7   1     8815.03     8432.84    423.98 o 
 -14   7   1    11140.88    11276.57    451.60 o 
 -13   7   1    17861.89    17495.37    633.07 o 
 -12   7   1    25460.47    22886.98    538.37 o 
 -11   7   1    19075.13    19620.04    423.41 o 
 -10   7   1    20620.00    18327.04    327.99 o 
  -9   7   1    22904.05    23938.72    365.73 o 
  -8   7   1    40128.48    38657.88    479.50 o 
  -7   7   1    38935.31    38642.00    472.26 o 
  -6   7   1    24843.56    23360.20    317.80 o 
  -5   7   1    24133.70    23245.67    317.38 o 
  -4   7   1    22404.20    22108.48    308.51 o 
  -3   7   1    16441.87    16534.43    256.11 o 
  -2   7   1    11490.26    10311.16    209.62 o 
  -1   7   1    27885.07    28011.11    332.76 o 
   0   7   1    47714.20    46596.43    463.73 o 
   1   7   1    18359.45    16849.25    253.00 o 
   2   7   1     3126.28     3410.98    132.74 o 
   3   7   1        0.28       -2.29     89.82 o 
   4   7   1      211.43      318.98    105.93 o 
   5   7   1      877.71      901.47    113.90 o 
   6   7   1     8311.97     7794.02    246.01 o 
   7   7   1    10229.00    10646.41    239.20 o 
   8   7   1      123.03      370.20    115.67 o 
   9   7   1     5637.12     5244.13    239.20 o 
  10   7   1    13514.72    14121.42    585.51 o 
  11   7   1      779.49      565.33    246.76 o 
  12   7   1      257.60      351.10    244.74 o 
  13   7   1     1937.55     2199.33    260.48 o 
  14   7   1       37.49      218.71    226.15 o 
  15   7   1     3768.21     3368.56    314.76 o 
  16   7   1    19633.67    20737.52    609.60 o 
  17   7   1    24174.11    23935.19    670.11 o 
  18   7   1     6773.51     6457.81    427.71 o 
 -18   8   1     3299.87     3379.65    374.44 o 
 -17   8   1      988.09      819.82    288.39 o 
 -16   8   1       77.27      400.43    308.64 o 
 -15   8   1     2356.45     2196.36    303.83 o 
 -14   8   1    14478.26    14491.95    517.69 o 
 -13   8   1    25243.85    25233.79    642.52 o 
 -12   8   1      824.25     1247.06    396.14 o 
 -11   8   1     5914.93     6340.68    337.08 o 
 -10   8   1     3381.20     3239.32    234.59 o 
  -9   8   1       49.02     -125.80    125.80 o 
  -8   8   1      130.65      386.80    128.19 o 
  -7   8   1     4428.86     4112.99    178.37 o 
  -6   8   1     1588.81     2027.10    130.69 o 
  -5   8   1    10505.45    11105.38    232.81 o 
  -4   8   1    55470.67    54597.56    577.95 o 
  -3   8   1    50298.93    51893.77    531.09 o 
  -2   8   1     8376.92     8199.44    204.30 o 
  -1   8   1        5.86       92.62    101.52 o 
   0   8   1     8706.24     9240.65    208.72 o 
   1   8   1     3633.73     3424.24    185.95 o 
   2   8   1    51893.66    51486.25    527.33 o 
   3   8   1    79374.93    80313.26    738.51 o 
   4   8   1    47653.93    46897.73    567.10 o 
   5   8   1     6373.01     6548.76    249.66 o 
   6   8   1     1310.33     1579.27    136.18 o 
   7   8   1    19029.66    19074.62    322.91 o 
   8   8   1    55960.30    53023.37    741.78 o 
   9   8   1    65510.70    64694.19    996.14 o 
  10   8   1    40372.80    38566.03    928.34 o 
  11   8   1    19076.63    19310.24    505.03 o 
  12   8   1      569.71      493.29    244.74 o 
  13   8   1       70.08      288.47    231.41 o 
  14   8   1     8022.00     7264.96    401.98 o 
  15   8   1    24116.19    23917.69    681.09 o 
  16   8   1    26187.57    25957.95    830.12 o 
  17   8   1     7007.44     6696.50    436.10 o 
  18   8   1      252.79      186.01    565.19 o 
 -18   9   1    35508.94    36422.78   1488.10 o 
 -17   9   1     9171.21     9919.85    510.54 o 
 -16   9   1     2806.14     2291.44    327.46 o 
 -15   9   1    11233.78    10788.94    495.63 o 
 -14   9   1     1319.74     1071.09    279.91 o 
 -13   9   1    35722.30    35600.29   1033.64 o 
 -12   9   1   133559.58   126478.78   1759.62 o 
 -11   9   1    86632.82    85244.23   1267.34 o 
 -10   9   1      811.10      748.50    191.55 o 
  -9   9   1    25511.54    23949.01    398.69 o 
  -8   9   1    26245.16    27410.68    420.77 o 
  -7   9   1     3254.94     3715.19    187.55 o 
  -6   9   1   105483.47   101868.88    969.95 o 
  -5   9   1   207845.55   211024.31   1812.96 o 
  -4   9   1    99067.38    97003.70    925.61 o 
  -3   9   1     1742.40     1468.40    132.72 o 
  -2   9   1    79233.75    81076.78    768.37 o 
  -1   9   1     9636.39     9028.14    225.26 o 
   0   9   1    20678.12    19765.73    307.28 o 
   1   9   1   133645.72   136531.75   1183.83 o 
   2   9   1   115917.33   115260.90   1177.24 o 
   3   9   1    13158.00    13130.13    248.95 o 
   4   9   1    46114.32    46871.84    531.47 o 
   5   9   1    97092.80    92629.62    938.15 o 
   6   9   1    18051.11    18718.37    333.37 o 
   7   9   1    32496.91    33815.21    512.21 o 
   8   9   1    75651.08    72606.43   1076.94 o 
   9   9   1    18589.19    19410.99    506.97 o 
  10   9   1     2307.67     2804.54    283.50 o 
  11   9   1    57004.71    54527.77    930.15 o 
  12   9   1    61072.05    59194.69    995.17 o 
  13   9   1     6673.27     6881.76    400.28 o 
  14   9   1    13365.90    12486.23    510.46 o 
  15   9   1    19885.64    20158.11    613.73 o 
  16   9   1      196.24      518.19    277.85 o 
  17   9   1    17445.87    16907.16   1000.31 o 
 -17  10   1    13760.27    13437.82    575.37 o 
 -16  10   1    11501.58    11456.67    531.39 o 
 -15  10   1      234.36      377.53    278.04 o 
 -14  10   1    19018.57    18897.16    612.64 o 
 -13  10   1    26552.58    25699.01    708.38 o 
 -12  10   1     1309.66     1619.30    380.01 o 
 -11  10   1    13353.30    13794.70    484.14 o 
 -10  10   1    31087.35    28332.88    643.51 o 
  -9  10   1     9845.39    11060.90    361.26 o 
  -8  10   1     6971.20     7761.69    263.61 o 
  -7  10   1    33091.48    30670.52    457.76 o 
  -6  10   1    15887.70    15878.96    332.59 o 
  -5  10   1     5772.22     6265.08    221.74 o 
  -4  10   1    65171.12    61853.19    672.28 o 
  -3  10   1    66305.69    70176.16    751.52 o 
  -2  10   1      399.42      351.48    129.56 o 
  -1  10   1    34057.05    34633.82    919.38 o 
   0  10   1    43940.90    45910.84    949.00 o 
   1  10   1     3485.96     3337.99    205.01 o 
   2  10   1    31700.63    32505.45    418.58 o 
   3  10   1    88100.76    90543.75    910.33 o 
   4  10   1    42254.84    41117.22    537.06 o 
   5  10   1     1343.02     1042.19    154.54 o 
   6  10   1    34363.04    34467.85    829.37 o 
   7  10   1    26311.37    24512.33    674.31 o 
   8  10   1      131.82      405.13    324.25 o 
   9  10   1    19116.03    17634.91    507.08 o 
  10  10   1    35699.25    34574.29    716.62 o 
  11  10   1     6491.87     6245.95    373.74 o 
  12  10   1     3853.38     4053.50    351.67 o 
  13  10   1    20684.71    21417.65    623.47 o 
  14  10   1     2345.42     2084.29    316.55 o 
  15  10   1     5273.51     4487.63    390.48 o 
  16  10   1    19098.19    18998.67    640.05 o 
  17  10   1     8829.84     8692.53    865.68 o 
 -16  11   1     1705.68     1393.87    334.21 o 
 -15  11   1     3779.51     3841.55    396.49 o 
 -14  11   1     2946.65     1852.46    337.14 o 
 -13  11   1     1598.72     1216.81    389.40 o 
 -12  11   1     2714.14     2542.46    338.04 o 
 -11  11   1     3263.53     3182.91    368.65 o 
 -10  11   1     1930.51     2097.75    481.21 o 
  -9  11   1     4062.80     4313.41    283.79 o 
  -8  11   1     5619.10     5589.22    268.34 o 
  -7  11   1     1436.50     1154.13    176.53 o 
  -6  11   1     2652.90     2792.95    203.63 o 
  -5  11   1     2320.82     1959.35    295.78 o 
  -4  11   1     6979.43     7356.06    316.04 o 
  -3  11   1     4127.26     4841.58    281.23 o 
  -2  11   1     2189.22     2782.49    204.55 o 
  -1  11   1      374.58      259.32    148.42 o 
   0  11   1      413.77      334.49    148.46 o 
   1  11   1        2.21      -43.38    143.53 o 
   2  11   1     6132.99     7255.79    245.56 o 
   3  11   1    12206.75    10825.20    282.13 o 
   4  11   1     8038.78     8971.03    281.86 o 
   5  11   1      435.63      475.99    161.84 o 
   6  11   1      624.99      165.00    233.90 o 
   7  11   1     3112.64     3177.92    252.75 o 
   8  11   1     1559.71      787.00    350.07 o 
   9  11   1       79.92     -172.21    225.80 o 
  10  11   1     5509.91     5845.09    376.92 o 
  11  11   1      322.47      728.62    268.26 o 
  12  11   1     2266.96     2384.53    331.33 o 
  13  11   1    10419.33    10000.14    492.56 o 
  14  11   1     3635.22     2819.58    356.26 o 
  15  11   1      343.95      196.68    392.05 o 
  16  11   1      327.01      193.17    515.11 o 
 -15  12   1     1681.50     1457.16    347.86 o 
 -14  12   1       86.51      -67.44    277.94 o 
 -13  12   1        3.68       80.52    277.38 o 
 -12  12   1      747.11       56.05    269.78 o 
 -11  12   1     1239.53     1065.34    293.04 o 
 -10  12   1     1464.61      748.84    260.54 o 
  -9  12   1      114.25      290.12    241.22 o 
  -8  12   1      918.08      456.13    206.84 o 
  -7  12   1     5349.67     5253.91    269.72 o 
  -6  12   1     4851.18     5553.93    252.66 o 
  -5  12   1     2141.45     1761.34    195.79 o 
  -4  12   1      633.10     1046.42    182.23 o 
  -3  12   1     3590.90     3630.79    279.87 o 
  -2  12   1    10300.73    10649.83    304.71 o 
  -1  12   1    25620.76    26807.51    432.24 o 
   0  12   1    15452.23    15521.17    339.91 o 
   1  12   1     6520.26     7125.04    255.88 o 
   2  12   1     3882.52     3501.59    209.73 o 
   3  12   1     6287.18     6683.98    280.08 o 
   4  12   1     9507.73     9648.45    407.40 o 
   5  12   1    17849.41    17251.69    402.89 o 
   6  12   1    31906.25    32797.04    619.41 o 
   7  12   1    21361.36    22512.48    597.82 o 
   8  12   1     4717.78     4706.82    357.08 o 
   9  12   1      531.11      601.72    259.40 o 
  10  12   1     5773.15     6243.39    521.62 o 
  11  12   1    15690.75    15596.94    566.89 o 
  12  12   1    16944.96    16490.02    596.03 o 
  13  12   1    10078.68    10640.72    638.59 o 
  14  12   1     3970.82     3921.23    400.49 o 
  15  12   1     1160.02      815.60    572.35 o 
 -14  13   1    27578.92    28011.47    798.03 o 
 -13  13   1      450.22      287.65    299.79 o 
 -12  13   1     5506.83     5626.14    530.52 o 
 -11  13   1      113.20     -182.02    272.38 o 
 -10  13   1    21214.61    21493.27    890.74 o 
  -9  13   1    61953.00    65798.71   2085.99 o 
  -8  13   1    68027.16    68349.11   1213.35 o 
  -7  13   1    38782.39    40021.30    714.76 o 
  -6  13   1        8.97      108.45    188.88 o 
  -5  13   1    11959.88    12408.01    347.80 o 
  -4  13   1       48.67     -144.46    167.77 o 
  -3  13   1    48553.12    51883.62    740.65 o 
  -2  13   1   103739.30   108769.20   1176.43 o 
  -1  13   1    52955.84    55754.34    709.13 o 
   0  13   1     4291.66     4304.61    240.15 o 
   1  13   1     3680.75     3655.79    227.72 o 
   2  13   1     9425.64     8935.56    309.59 o 
   3  13   1       84.09       -5.44    171.03 o 
   4  13   1    27120.12    29391.01    537.26 o 
   5  13   1    55651.11    55863.98    870.48 o 
   6  13   1    10112.45     9179.69    441.54 o 
   7  13   1     7217.61     6494.74    410.78 o 
   8  13   1    22717.19    21280.55    888.06 o 
   9  13   1    11351.69    12060.58    627.69 o 
  10  13   1        3.76     -247.25    269.72 o 
  11  13   1    11117.77    11597.69    540.98 o 
  12  13   1    10553.20    10635.10    864.26 o 
  13  13   1       34.25       19.73    298.65 o 
  14  13   1    19694.80    19173.65   1187.62 o 
 -13  14   1     8446.29     8778.48    939.24 o 
 -12  14   1       62.68     -158.22    293.21 o 
 -11  14   1     8039.83     8241.25    504.96 o 
 -10  14   1    13284.81    12135.63    566.77 o 
  -9  14   1     3572.30     3107.57    441.20 o 
  -8  14   1     1846.82     1232.29    499.55 o 
  -7  14   1    18960.18    19528.95    886.70 o 
  -6  14   1    27788.15    28927.06    621.25 o 
  -5  14   1      290.77      294.42    203.91 o 
  -4  14   1     7237.05     7639.22    422.58 o 
  -3  14   1     5420.02     6215.16    331.83 o 
  -2  14   1     2689.66     2523.54    234.81 o 
  -1  14   1    23469.82    25484.98    479.99 o 
   0  14   1    37390.34    38633.75    591.87 o 
   1  14   1    13280.00    14456.96    386.38 o 
   2  14   1       23.21     -243.21    243.21 o 
   3  14   1     4201.98     4385.53    421.27 o 
   4  14   1      194.32     -183.66    345.07 o 
   5  14   1    14508.61    13734.14    545.97 o 
   6  14   1    53079.30    51779.57   1303.19 o 
   7  14   1    41223.10    42761.71    891.03 o 
   8  14   1    15045.74    13808.42    724.98 o 
   9  14   1       16.41     -295.65    299.61 o 
  10  14   1     2096.90     2399.21    569.38 o 
  11  14   1      459.55      421.85    330.45 o 
  12  14   1    11508.89    10472.24   1267.69 o 
  13  14   1    18489.97    18465.37   1187.62 o 
 -12  15   1     3877.33     3937.99    441.70 o 
 -11  15   1     4115.39     4044.05    434.45 o 
 -10  15   1      145.12      -19.11    322.13 o 
  -9  15   1      117.63     -260.54    315.76 o 
  -8  15   1        0.35     -286.70    286.70 o 
  -7  15   1      260.47       57.26    294.28 o 
  -6  15   1      839.48     1064.04    590.10 o 
  -5  15   1     2997.69     2693.68    431.06 o 
  -4  15   1     6752.29     6169.04    325.64 o 
  -3  15   1      757.78      518.01    201.09 o 
  -2  15   1      275.92       31.01    208.35 o 
  -1  15   1      124.47     -198.31    198.31 o 
   0  15   1       36.29     -210.50    210.50 o 
   1  15   1      169.07     -126.00    210.36 o 
   2  15   1     1864.89      689.99    262.25 o 
   3  15   1     1590.43      792.98    298.97 o 
   4  15   1      413.35     -273.91    273.91 o 
   5  15   1      929.05     -107.05    287.53 o 
   6  15   1     2543.14     2653.87    726.70 o 
   7  15   1       32.43     -276.76    276.76 o 
   8  15   1      140.26      -57.86    315.17 o 
   9  15   1      949.71      339.33    319.86 o 
  10  15   1     1824.13     1420.06    348.33 o 
  11  15   1      115.91     -291.63    320.47 o 
 -10  16   1     2804.80     2098.70    671.73 o 
  -9  16   1      284.91     -223.90    309.19 o 
  -8  16   1      106.47     -156.95    312.25 o 
  -7  16   1     2866.75     1675.50    359.02 o 
  -6  16   1     2655.50     2692.24    435.58 o 
  -5  16   1     1412.87      938.77    330.39 o 
  -4  16   1      145.23      313.38    541.88 o 
  -3  16   1     1240.40     1045.12    284.10 o 
  -2  16   1       17.89     -220.65    220.65 o 
  -1  16   1     1271.73      863.24    245.31 o 
   0  16   1     2681.56     2634.61    351.46 o 
   1  16   1     3692.25     3627.97    351.38 o 
   2  16   1     1335.67     1343.52    403.38 o 
   3  16   1       60.92     -330.45    330.45 o 
   4  16   1      155.55      224.37    298.03 o 
   5  16   1      395.45      167.83    316.96 o 
   6  16   1     2737.60     2289.98    603.56 o 
   7  16   1     4988.66     4595.47    944.37 o 
   8  16   1     2114.77     1822.57    738.18 o 
   9  16   1     1338.02      562.95    333.48 o 
  10  16   1        1.89      247.46    424.13 o 
  -8  17   1      577.04      720.23    513.76 o 
  -7  17   1     2389.19     2002.81    435.16 o 
  -6  17   1    11261.43    10936.38    810.04 o 
  -5  17   1    19993.69    20123.13    877.18 o 
  -4  17   1    11980.96    12188.55   1069.57 o 
  -3  17   1      685.27      397.54    396.52 o 
  -2  17   1      342.43      -99.74    294.86 o 
  -1  17   1       28.48       81.46    308.18 o 
   0  17   1     3027.29     1808.13    433.65 o 
   1  17   1     9115.36     9748.60    561.62 o 
   2  17   1    10493.12    11012.53    592.51 o 
   3  17   1     3277.14     3683.91    453.03 o 
   4  17   1      254.33     -313.67    313.67 o 
   5  17   1     3358.76     2534.36    417.77 o 
   6  17   1     1185.98      348.37    336.29 o 
   7  17   1      794.08      114.14    337.77 o 
  -5  18   1      318.18     -259.13    401.01 o 
  -4  18   1    10029.11    12491.49   1123.23 o 
  -3  18   1    13883.47    16641.01   1194.78 o 
  -1  18   1       55.88       21.46    565.19 o 
   0  18   1      162.64     -236.09    543.73 o 
   1  18   1      783.15      159.71    407.22 o 
   2  18   1     2773.05     3292.65    790.56 o 
   3  18   1    15243.61    17297.39    867.59 o 
   4  18   1    21461.53    22051.41    816.57 o 
 -20   0   2    13727.41    13450.17    944.37 o 
 -19   0   2       83.63      965.84    457.88 o 
 -18   0   2    51673.91    52591.60   1759.97 o 
 -17   0   2   133613.67   136533.55   3548.56 o 
 -16   0   2    86227.37    89257.63   2489.71 o 
 -15   0   2     9240.24    10981.92    715.43 o 
 -14   0   2    29149.20    32144.48   1151.85 o 
 -13   0   2     9033.02     7416.09    740.48 o 
 -12   0   2    10144.20    10927.95    301.70 o 
 -11   0   2   207937.83   209506.67   2369.31 o 
 -10   0   2   259303.81   272398.53   3016.19 o 
  -9   0   2    58845.45    64099.88    905.33 o 
  -8   0   2    28861.39    28733.92    423.79 o 
  -7   0   2   109917.91   124844.17   1334.68 o 
  -6   0   2   131827.36   127382.62   1737.02 o 
  -5   0   2    20971.41    24527.26    346.64 o 
  -4   0   2   352000.78   348264.62   3329.74 o 
  -3   0   2    56506.79    59409.71    556.09 o 
  -2   0   2     2922.17     3736.26     88.26 o 
  -1   0   2   118843.94   120776.41   1869.25 o 
   1   0   2    27271.89    37095.39    894.29 o 
   2   0   2    25932.32    38441.95    476.10 o 
   3   0   2   318411.31   321120.97   2666.73 o 
   4   0   2    56995.33    51977.04   1169.81 o 
   5   0   2   154271.38   154083.08   2458.94 o 
   6   0   2   165741.95   168504.67   1628.55 o 
   7   0   2   164877.75   163234.48   1596.97 o 
   8   0   2    52955.60    55395.54    985.14 o 
   9   0   2     6345.25     7066.02    326.31 o 
  10   0   2    92736.11    92032.70   1420.32 o 
  11   0   2     2813.48     3732.84   1037.38 o 
  12   0   2   138283.34   132586.67   2005.94 o 
  13   0   2   175050.83   180407.11   3035.32 o 
  14   0   2    61336.43    62188.95   1257.06 o 
  15   0   2     8123.46     8434.97    629.58 o 
  16   0   2      153.32      507.96    364.87 o 
  17   0   2     3364.80     2904.66    500.80 o 
  18   0   2     7116.30     6353.06    658.20 o 
  19   0   2    75278.76    69390.00   2167.77 o 
 -20   1   2     1002.27     1008.79    575.92 o 
 -19   1   2     9173.06    10127.30    722.59 o 
 -18   1   2     9695.73    11317.43   1742.08 o 
 -17   1   2     1206.47      801.29    436.42 o 
 -16   1   2    23933.39    27520.53   1450.74 o 
 -15   1   2    40353.15    37979.82    763.95 o 
 -14   1   2     2928.46     3582.04    266.96 o 
 -13   1   2      728.43      766.93    135.83 o 
 -12   1   2     5756.35     5937.35    184.21 o 
 -11   1   2     2898.66     3373.42    154.02 o 
 -10   1   2    25348.38    27958.15    363.27 o 
  -9   1   2   148108.84   147013.42   1210.11 o 
  -8   1   2   122375.12   123391.80    990.72 o 
  -7   1   2     6909.25     6440.15    145.31 o 
  -6   1   2     7049.33     4426.62    126.30 o 
  -5   1   2      488.65      339.75     58.27 o 
  -4   1   2    44840.44    43316.55    435.36 o 
  -3   1   2   110985.91   130909.74    907.85 o 
  -2   1   2   182997.61   179863.44   1988.02 o 
  -1   1   2   147150.75   169833.67   1435.14 o 
   0   1   2    14556.89     7170.17    164.24 o 
   1   1   2    17335.28    10722.57     99.77 o 
   2   1   2     1988.76     2498.97     53.83 o 
   3   1   2   130191.55   112965.31    764.62 o 
   4   1   2   244166.34   269235.19   1988.33 o 
   5   1   2   119261.51   109936.76    765.83 o 
   6   1   2    10780.29    11252.95    149.07 o 
   7   1   2       91.85      317.36     62.56 o 
   8   1   2    10757.63     9059.24    161.45 o 
   9   1   2       60.88      259.69     71.77 o 
  10   1   2    40016.91    37708.79    413.61 o 
  11   1   2    88343.45    91315.95   1177.39 o 
  12   1   2    11987.59    12851.68   2124.84 o 
  13   1   2     1064.17     1402.25    364.87 o 
  14   1   2    12011.11    14368.67   2346.63 o 
  15   1   2     1837.30     2161.36    240.85 o 
  16   1   2      553.35      394.27    210.42 o 
  17   1   2     8065.37     8280.80    442.57 o 
  18   1   2     9320.72     9749.26    869.25 o 
  19   1   2      162.04      443.57    472.19 o 
 -20   2   2      679.98      414.79    336.39 o 
 -19   2   2     3976.07     4016.06    427.45 o 
 -18   2   2     8028.97     8179.13    425.41 o 
 -17   2   2     1799.72     1695.59    306.90 o 
 -16   2   2      323.27      784.57    238.17 o 
 -15   2   2       14.48      272.75    318.37 o 
 -14   2   2     7034.44     6255.54    399.27 o 
 -13   2   2     7523.65     9073.48    299.94 o 
 -12   2   2     3301.25     3497.72    150.34 o 
 -11   2   2     8130.79     8106.26    287.09 o 
 -10   2   2     5343.40     5506.12    158.65 o 
  -9   2   2     1218.99     1381.95    106.31 o 
  -8   2   2     2463.73     2662.43    146.79 o 
  -7   2   2     3347.94     2376.09    112.02 o 
  -6   2   2    39399.91    42741.89    438.91 o 
  -5   2   2    12214.10    12227.33    183.15 o 
  -4   2   2     2719.46     1540.32     84.66 o 
  -3   2   2     6305.39     4203.47     92.29 o 
  -2   2   2     3463.58     4684.50     95.87 o 
  -1   2   2    16864.32    16982.00    148.70 o 
   0   2   2     3053.61     3798.75     71.61 o 
   1   2   2    55229.14    48837.73    375.66 o 
   2   2   2    33935.46    39815.98    322.61 o 
   3   2   2     2206.24     3274.99     94.66 o 
   4   2   2    32273.20    32569.44    259.84 o 
   5   2   2    58752.33    55151.25    414.95 o 
   6   2   2    16639.72    17013.71    191.29 o 
   7   2   2     3933.67     4297.23    216.11 o 
   8   2   2    22359.45    21998.83    280.23 o 
   9   2   2     1514.28     1790.84    143.99 o 
  10   2   2     9118.89     8718.16    207.58 o 
  11   2   2    37819.61    41572.06    660.60 o 
  12   2   2    40891.92    37495.39    635.22 o 
  13   2   2     2252.62     2635.41    220.46 o 
  14   2   2     3075.17     3316.20    496.58 o 
  15   2   2     8914.01     9385.25    472.82 o 
  16   2   2      687.03      610.37    273.04 o 
  17   2   2    14638.28    15283.67    509.10 o 
  18   2   2    15354.38    16172.13    567.50 o 
  19   2   2     4970.36     5288.39    385.33 o 
 -20   3   2      116.27      310.26    284.83 o 
 -19   3   2     8827.92     8181.57    449.96 o 
 -18   3   2     5566.16     5528.05    376.49 o 
 -17   3   2     1860.07     1271.78    259.96 o 
 -16   3   2     6211.13     6349.54    444.84 o 
 -15   3   2     2182.94     1794.92    300.97 o 
 -14   3   2      322.35      273.38    199.62 o 
 -13   3   2     5365.90     5380.66    224.17 o 
 -12   3   2    27026.19    26199.34    362.15 o 
 -11   3   2    15341.53    16419.06    306.09 o 
 -10   3   2     7335.10     8047.74    203.09 o 
  -9   3   2    25515.69    24766.90    326.27 o 
  -8   3   2      541.33      839.45     99.52 o 
  -7   3   2    22503.21    22795.25    301.96 o 
  -6   3   2    36800.25    36413.89    399.20 o 
  -5   3   2    29823.21    30118.19    472.65 o 
  -4   3   2    38049.74    35542.34    402.20 o 
  -3   3   2     5472.33     5910.32    132.56 o 
  -2   3   2    87271.75    76841.98    702.74 o 
  -1   3   2    13221.28     8795.75    156.16 o 
   0   3   2    30770.58    33537.71    288.70 o 
   1   3   2   133988.09   130578.63   1023.01 o 
   2   3   2     6803.26     7101.50    141.18 o 
   3   3   2      368.38      676.02     53.19 o 
   4   3   2     5569.84     8090.54    134.90 o 
   5   3   2      270.53      123.51     52.99 o 
   6   3   2     9591.43     8545.77    142.09 o 
   7   3   2    42477.17    43221.69    465.38 o 
   8   3   2    21290.94    20752.83    287.51 o 
   9   3   2      721.89     1174.29    106.87 o 
  10   3   2     4692.65     4870.35    209.74 o 
  11   3   2    20045.54    20645.21    435.73 o 
  12   3   2      308.22      394.44    275.72 o 
  13   3   2    14430.24    14880.57    511.29 o 
  14   3   2    21042.07    20660.79    485.98 o 
  15   3   2     1684.55     2809.58    368.81 o 
  16   3   2     3331.81     2889.76    346.28 o 
  17   3   2     6158.06     6333.73    515.11 o 
  18   3   2     2872.67     2575.73    306.69 o 
  19   3   2       62.60      152.11    270.84 o 
 -20   4   2    58714.39    58658.14   1507.47 o 
 -19   4   2    32091.09    30803.54    811.83 o 
 -18   4   2      383.03      264.95    305.78 o 
 -17   4   2    24574.73    25293.50    806.88 o 
 -16   4   2      349.24      323.88    225.32 o 
 -15   4   2    32215.38    30323.62    673.58 o 
 -14   4   2   135113.77   135764.72   1932.60 o 
 -13   4   2    93604.05    91671.18   1191.46 o 
 -12   4   2    23850.16    24650.53    380.33 o 
 -11   4   2    15050.77    15346.74    285.42 o 
 -10   4   2    76365.25    76462.12    770.87 o 
  -9   4   2     8423.87     8279.37    206.69 o 
  -8   4   2    93344.36    90479.32   1288.06 o 
  -7   4   2   220992.70   215800.34   1946.12 o 
  -6   4   2    97166.45    96053.10   1186.08 o 
  -5   4   2     2082.76     2474.56    110.06 o 
  -4   4   2    47457.14    45789.84    514.64 o 
  -3   4   2    72572.37    79399.70    676.28 o 
  -2   4   2       68.77      502.95     66.43 o 
  -1   4   2    52923.48    55851.33    467.24 o 
   0   4   2   143729.09   136811.00   1036.99 o 
   1   4   2      267.36      496.87     57.14 o 
   2   4   2    73590.23    75669.74    574.06 o 
   3   4   2   207506.16   192647.89   1405.07 o 
   4   4   2    60694.47    59776.14    502.37 o 
   5   4   2     4837.88     5010.18    163.12 o 
   6   4   2    37391.19    36600.52    402.03 o 
   7   4   2    35396.30    35401.88    437.60 o 
   8   4   2     4169.02     4401.17    145.47 o 
   9   4   2   100036.08    98042.85   1373.15 o 
  10   4   2   197872.28   197673.17   2194.97 o 
  11   4   2    43211.71    42169.10    691.20 o 
  12   4   2     4862.23     4415.25    259.04 o 
  13   4   2    15573.00    15858.47    430.86 o 
  14   4   2      167.79      456.36    192.68 o 
  15   4   2    24934.05    24237.69    554.35 o 
  16   4   2    52438.23    52106.31    951.19 o 
  17   4   2    53114.64    51463.98   1211.60 o 
  18   4   2    12713.17    13596.91    637.42 o 
 -19   5   2     7822.64     8432.51    576.45 o 
 -18   5   2    14835.39    15204.03   1166.16 o 
 -17   5   2      757.19      820.85    263.78 o 
 -16   5   2     5051.27     5404.77    355.18 o 
 -15   5   2     3764.29     4187.18    320.47 o 
 -14   5   2      747.16      539.21    225.63 o 
 -13   5   2    24939.38    25671.99    594.80 o 
 -12   5   2    34090.55    32003.19    454.73 o 
 -11   5   2    54958.59    55467.05    673.50 o 
 -10   5   2    12681.32    12492.62    247.87 o 
  -9   5   2       70.16      197.75    101.54 o 
  -8   5   2      295.17      398.80    101.53 o 
  -7   5   2    64115.58    63176.62    646.39 o 
  -6   5   2   111229.61   105537.11    981.48 o 
  -5   5   2   114917.02   108232.67    953.08 o 
  -4   5   2    41357.73    39525.29    402.65 o 
  -3   5   2     1372.22     1102.68     90.22 o 
  -2   5   2      143.68      -45.87     68.23 o 
  -1   5   2      253.53      637.72     76.80 o 
   0   5   2    85095.93    89096.84    760.94 o 
   1   5   2   138872.73   130700.27   1010.65 o 
   2   5   2   109202.79   107375.42    848.17 o 
   3   5   2    32865.38    31179.76    334.40 o 
   4   5   2     1988.54     1790.59    111.54 o 
   5   5   2     7820.13     8516.76    219.29 o 
   6   5   2    27341.94    25681.66    329.03 o 
   7   5   2    52278.98    49810.85    705.85 o 
   8   5   2    73833.01    72543.45    959.32 o 
   9   5   2    43251.21    41688.59    585.36 o 
  10   5   2       70.60      394.56    159.24 o 
  11   5   2     9176.20     8525.97    327.51 o 
  12   5   2      454.38      477.88    183.34 o 
  13   5   2    14145.05    13779.59    412.02 o 
  14   5   2    14095.67    13729.06    428.64 o 
  15   5   2     3093.71     3568.72    395.50 o 
  16   5   2       38.59     1130.65    607.27 o 
  17   5   2     2353.48     2622.73    398.97 o 
  18   5   2    11694.69    10973.44    594.27 o 
 -19   6   2     7252.64     6826.84    541.23 o 
 -18   6   2     7803.89     8283.06    456.59 o 
 -17   6   2    15151.66    14743.09    688.48 o 
 -16   6   2    20290.84    21436.05    598.56 o 
 -15   6   2    16680.75    15596.08    784.03 o 
 -14   6   2      459.27      266.48    224.25 o 
 -13   6   2       32.98       81.69    203.25 o 
 -12   6   2     8883.36     8740.29    316.38 o 
 -11   6   2    30203.00    27985.04    421.15 o 
 -10   6   2    38717.96    40172.52    517.45 o 
  -9   6   2    30758.04    28481.03    389.87 o 
  -8   6   2    15285.56    14570.24    269.36 o 
  -7   6   2       75.74       37.43     89.96 o 
  -6   6   2    15452.39    15088.32    245.13 o 
  -5   6   2     1398.16     1569.62    113.07 o 
  -4   6   2     7490.44     7238.97    182.96 o 
  -3   6   2    15556.05    14163.51    232.11 o 
  -2   6   2     1865.74     1911.90    110.58 o 
  -1   6   2    12514.17    12739.01    211.16 o 
   0   6   2    11023.42    11035.40    258.14 o 
   1   6   2    35181.13    34862.77    377.97 o 
   2   6   2    10285.45    10605.34    203.18 o 
   3   6   2      183.69      392.26    101.30 o 
   4   6   2     3876.97     3765.15    145.59 o 
   5   6   2     5235.86     5403.44    169.46 o 
   6   6   2    33472.32    32150.49    395.26 o 
   7   6   2    53583.82    50275.70    547.12 o 
   8   6   2    34330.46    36156.15    482.79 o 
   9   6   2     6533.54     4901.26    255.80 o 
  10   6   2       96.17     -159.88    159.88 o 
  11   6   2      222.43      307.67    181.04 o 
  12   6   2     1306.32      965.47    208.91 o 
  13   6   2    27246.96    25879.19    576.62 o 
  14   6   2    54221.83    56445.97    932.73 o 
  15   6   2    39077.33    38032.35   1113.14 o 
  16   6   2     5732.92     6267.12    382.71 o 
  17   6   2      212.75      499.15    343.61 o 
  18   6   2      481.76      405.61    275.63 o 
 -19   7   2      361.37      536.06    304.65 o 
 -18   7   2        5.78      196.63    279.57 o 
 -17   7   2     1396.58     1841.73    769.67 o 
 -16   7   2        3.87       63.55    251.80 o 
 -15   7   2     1227.62      963.82    267.91 o 
 -14   7   2     1297.85      707.33    250.01 o 
 -13   7   2      185.66       -9.71    221.25 o 
 -12   7   2     3875.32     3582.58    244.96 o 
 -11   7   2     3896.09     4320.25    208.50 o 
 -10   7   2      203.31      155.06    126.67 o 
  -9   7   2     3542.78     4002.72    162.10 o 
  -8   7   2     9955.33     9042.43    211.51 o 
  -7   7   2    11432.94    10696.03    219.87 o 
  -6   7   2     2451.77     2053.49    125.00 o 
  -5   7   2     3949.99     4742.92    176.14 o 
  -4   7   2     7271.97     8038.66    201.19 o 
  -3   7   2     4046.46     3322.14    135.52 o 
  -2   7   2     1473.31     1766.67    118.78 o 
  -1   7   2    24332.70    21729.39    289.33 o 
   0   7   2    19928.73    21724.64    287.55 o 
   1   7   2     6793.49     5820.73    256.71 o 
   2   7   2     1293.06     1716.36    129.52 o 
   3   7   2     3396.43     3717.31    184.89 o 
   4   7   2      364.49      438.50    104.48 o 
   5   7   2     9817.18     9687.21    222.00 o 
   6   7   2    20981.16    20165.05    311.79 o 
   7   7   2    18508.59    17223.95    292.68 o 
   8   7   2     1709.91     2034.11    213.43 o 
   9   7   2     2035.15     2265.33    239.86 o 
  10   7   2     2285.94     2254.08    233.74 o 
  11   7   2      156.79      172.84    189.59 o 
  12   7   2      377.22      407.63    207.74 o 
  13   7   2     3260.09     2687.48    272.40 o 
  14   7   2     2175.89     2363.24    275.72 o 
  15   7   2      932.27     1249.48    336.66 o 
  16   7   2     1295.26      929.70    280.12 o 
  17   7   2      191.12     -239.13    461.08 o 
  18   7   2      731.38      500.80    536.58 o 
 -19   8   2     1586.44     1287.78    615.27 o 
 -18   8   2     5282.31     5294.54    418.39 o 
 -17   8   2    12712.85    13981.99    545.20 o 
 -16   8   2     4743.78     4064.03    365.24 o 
 -15   8   2       46.52      121.02    251.48 o 
 -14   8   2     3519.67     3323.07    330.39 o 
 -13   8   2     9838.36     8794.83    527.31 o 
 -12   8   2      814.46     1028.75    255.92 o 
 -11   8   2    26712.54    29467.82    565.68 o 
 -10   8   2    49543.71    46202.25    576.19 o 
  -9   8   2     6942.06     7770.44    240.42 o 
  -8   8   2     6157.18     6567.32    262.63 o 
  -7   8   2    28445.96    27609.11    373.99 o 
  -6   8   2     7495.57     7648.44    206.23 o 
  -5   8   2      752.36      921.43    116.20 o 
  -4   8   2    26897.85    24541.69    343.12 o 
  -3   8   2    59066.60    59135.32    588.74 o 
  -2   8   2      965.76      831.65    111.55 o 
  -1   8   2    20283.53    20274.13    288.04 o 
   0   8   2    71380.77    71572.84    658.17 o 
   1   8   2    27009.33    28654.54    375.41 o 
   2   8   2      604.22      746.75    112.25 o 
   3   8   2    33395.46    33456.75    405.07 o 
   4   8   2    26131.37    26169.70    373.32 o 
   5   8   2       93.45      308.74    111.29 o 
   6   8   2    11118.85    10062.20    242.24 o 
   7   8   2    33945.60    35108.13    500.97 o 
   8   8   2     7113.73     5522.92    290.51 o 
   9   8   2     1512.02     1167.30    211.60 o 
  10   8   2    23456.88    23698.78    556.60 o 
  11   8   2     2821.59     2929.25    270.18 o 
  12   8   2     5406.51     5134.68    327.85 o 
  13   8   2    16264.88    16923.49    545.23 o 
  14   8   2    10641.84    10395.26    448.69 o 
  15   8   2      690.64      323.45    266.23 o 
  16   8   2      906.04      984.51    309.62 o 
  17   8   2     5539.89     5712.25    414.38 o 
 -18   9   2     2064.33     1717.75    344.08 o 
 -17   9   2      366.17      670.72    299.45 o 
 -16   9   2     5970.36     5727.23    406.97 o 
 -15   9   2     6053.74     6516.24    422.64 o 
 -14   9   2     3485.46     3382.16    349.61 o 
 -13   9   2     1616.62     1924.85    301.65 o 
 -12   9   2     1349.35     1741.65    291.17 o 
 -11   9   2       41.82       37.54    229.12 o 
 -10   9   2     2773.80     2773.47    192.71 o 
  -9   9   2    22520.57    22478.79    385.92 o 
  -8   9   2    24289.23    23163.07    387.03 o 
  -7   9   2     6536.56     6402.37    218.89 o 
  -6   9   2     1738.71     1888.93    165.63 o 
  -5   9   2     6724.79     6168.59    204.72 o 
  -4   9   2     8013.69     7721.34    220.48 o 
  -3   9   2    16863.67    16515.60    279.39 o 
  -2   9   2    32775.64    31987.51    652.70 o 
  -1   9   2    66702.99    68417.70    751.03 o 
   0   9   2    28862.85    27849.58    367.59 o 
   1   9   2     3797.37     3792.15    208.21 o 
   2   9   2     3763.06     3774.89    165.45 o 
   3   9   2    14442.73    14285.06    271.29 o 
   4   9   2    29227.13    28135.13    378.72 o 
   5   9   2    19273.46    20164.64    344.40 o 
   6   9   2    16640.32    15011.85    332.10 o 
   7   9   2    18317.65    19002.38    414.93 o 
   8   9   2     1316.58      926.21    228.08 o 
   9   9   2      150.21       78.16    213.41 o 
  10   9   2     2154.19     2074.55    307.73 o 
  11   9   2    13723.75    13157.11    454.02 o 
  12   9   2     6627.88     6411.01    394.47 o 
  13   9   2      726.31      949.67    267.19 o 
  14   9   2       10.93     -233.60    233.60 o 
  15   9   2       51.22       88.79    264.77 o 
  16   9   2      818.72     1051.67    296.48 o 
  17   9   2      145.81      135.93    500.80 o 
 -17  10   2       77.98      -59.50    287.44 o 
 -16  10   2      591.55      803.54    297.23 o 
 -15  10   2    12314.39    11645.57    522.86 o 
 -14  10   2    45204.66    43969.09    933.80 o 
 -13  10   2    58092.82    58867.55   1107.49 o 
 -12  10   2    14553.78    13729.19    539.61 o 
 -11  10   2     1676.10     1103.85    271.34 o 
 -10  10   2     4184.49     4861.09    253.34 o 
  -9  10   2      192.52      202.56    155.68 o 
  -8  10   2    10935.11    10397.74    292.17 o 
  -7  10   2    37383.70    38197.87    523.04 o 
  -6  10   2    48788.35    47464.18    561.82 o 
  -5  10   2     3426.19     3874.59    239.65 o 
  -4  10   2    14047.18    15584.16    305.41 o 
  -3  10   2    26816.17    25633.56    367.02 o 
  -2  10   2       38.86       11.19    127.98 o 
  -1  10   2    14968.19    15341.39    299.46 o 
   0  10   2    19343.07    19289.29    332.52 o 
   1  10   2      442.99      164.07    129.55 o 
   2  10   2     4990.46     4540.40    214.05 o 
   3  10   2    36324.06    38524.74    481.18 o 
   4  10   2    51482.55    50451.24    611.41 o 
   5  10   2     9363.64     9159.39    295.52 o 
   6  10   2    10134.02    10595.75    455.72 o 
   7  10   2     4639.14     3291.81    286.56 o 
   8  10   2     7337.03     6009.43    339.05 o 
   9  10   2    36806.21    35252.73    989.27 o 
  10  10   2    46974.46    45614.30   1147.26 o 
  11  10   2    32556.55    31375.25    707.32 o 
  12  10   2    12310.77    11889.79    491.30 o 
  13  10   2      156.78      271.16    253.25 o 
  14  10   2      289.18       72.01    259.75 o 
  15  10   2    11742.64    11212.87    514.53 o 
  16  10   2    32976.67    31781.73    979.51 o 
 -17  11   2     1153.18      565.19    550.88 o 
 -16  11   2     2496.06     2775.53    381.19 o 
 -15  11   2     6082.72     5313.48    422.20 o 
 -14  11   2      107.19      -33.86    269.58 o 
 -13  11   2     8869.49     8709.06    476.38 o 
 -12  11   2    25329.59    23293.96    671.67 o 
 -11  11   2    17499.81    16501.82    561.73 o 
 -10  11   2     3076.00     3140.17    327.75 o 
  -9  11   2      313.73      527.69    194.91 o 
  -8  11   2      141.69      286.97    160.54 o 
  -7  11   2     2956.67     2865.24    205.50 o 
  -6  11   2    42306.35    43615.58    582.88 o 
  -5  11   2    77717.84    78117.52    966.71 o 
  -4  11   2    49428.21    50028.14    597.66 o 
  -3  11   2     5000.47     5469.55    220.53 o 
  -2  11   2      330.10      648.13    152.43 o 
  -1  11   2     2301.45     2079.62    173.33 o 
   0  11   2    27135.80    27240.40    413.11 o 
   1  11   2    44277.91    46692.68    644.03 o 
   2  11   2    36699.46    34439.35    598.03 o 
   3  11   2    18443.29    18024.84    360.13 o 
   4  11   2     2721.47     2349.89    186.51 o 
   5  11   2      818.51      869.42    207.46 o 
   6  11   2     5028.44     4277.85    299.81 o 
   7  11   2    21004.73    21088.92    560.87 o 
   8  11   2    30729.57    29573.13    783.13 o 
   9  11   2    12386.59    11812.33    505.11 o 
  10  11   2      491.46     -237.09    237.09 o 
  11  11   2      991.46      238.27    363.73 o 
  12  11   2      406.06      430.02    263.49 o 
  13  11   2      119.43      145.29    262.83 o 
  14  11   2    12057.74    11786.62    766.38 o 
  15  11   2     9512.34     9869.41    514.93 o 
 -16  12   2     1976.88      982.67    422.21 o 
 -15  12   2     2924.27     2760.88    386.11 o 
 -14  12   2     3415.28     3125.55    389.75 o 
 -13  12   2      317.08      -36.83    311.72 o 
 -12  12   2       55.71     -181.34    267.09 o 
 -11  12   2     4729.83     3661.95    375.74 o 
 -10  12   2     8940.97     8738.75    466.75 o 
  -9  12   2     4050.67     4033.36    305.83 o 
  -8  12   2      257.99      240.65    178.37 o 
  -7  12   2      209.11      132.50    164.24 o 
  -6  12   2       37.98     -100.69    159.86 o 
  -5  12   2      966.88      625.47    170.72 o 
  -4  12   2     1421.52     1403.41    180.22 o 
  -3  12   2    13502.22    14083.28    330.08 o 
  -2  12   2     3978.25     3754.51    216.40 o 
  -1  12   2       12.34       50.85    158.05 o 
   0  12   2     3024.65     2932.73    210.04 o 
   1  12   2     6344.64     5759.79    253.66 o 
   2  12   2     2426.27     2265.14    203.23 o 
   3  12   2     1851.36     1685.78    194.02 o 
   4  12   2     3085.72     2857.68    261.66 o 
   5  12   2      766.22      622.43    260.64 o 
   6  12   2     3717.82     2834.40    313.46 o 
   7  12   2    15748.19    16616.28    633.69 o 
   8  12   2    11069.45    10004.56    634.84 o 
   9  12   2     8805.23     7983.00    426.62 o 
  10  12   2       83.76      -25.06    251.48 o 
  11  12   2     3097.42     2870.70    350.45 o 
  12  12   2      197.91       69.56    273.85 o 
  13  12   2     7847.68     7354.72    464.99 o 
  14  12   2    12910.74    12094.22   1141.12 o 
  15  12   2     7759.13     6295.82    808.44 o 
 -15  13   2      517.00      511.25    407.22 o 
 -14  13   2      216.78      387.11    310.93 o 
 -13  13   2     1580.19     1520.59    341.14 o 
 -12  13   2      290.69       50.41    295.31 o 
 -11  13   2     2072.12     1733.57    328.85 o 
 -10  13   2     1617.71      928.95    310.93 o 
  -9  13   2      622.07      603.49    301.14 o 
  -8  13   2        0.02     -269.82    269.82 o 
  -7  13   2      168.54       -4.27    231.53 o 
  -6  13   2     1439.37     1047.74    192.06 o 
  -5  13   2      282.58      681.68    181.24 o 
  -4  13   2     4392.61     5347.50    364.75 o 
  -3  13   2     4872.79     4795.59    346.86 o 
  -2  13   2      242.11     -149.93    164.98 o 
  -1  13   2      606.57       81.09    176.96 o 
   0  13   2     1408.81      858.38    183.86 o 
   1  13   2       14.77      -23.82    164.41 o 
   2  13   2      780.18      755.48    192.51 o 
   3  13   2     4272.58     4635.49    370.44 o 
   4  13   2     2311.81     2154.94    267.67 o 
   5  13   2      204.60      -99.78    252.96 o 
   6  13   2     3927.93     2647.27    355.23 o 
   7  13   2     2611.43     2135.24    317.78 o 
   8  13   2      258.46      177.59    277.74 o 
   9  13   2     4548.31     4053.19    385.10 o 
  10  13   2     6693.87     6903.88    452.04 o 
  11  13   2      171.81      222.09    284.47 o 
  12  13   2     1073.01     1210.06    321.22 o 
  13  13   2     1676.42      488.99    347.97 o 
  14  13   2      483.78      679.66    593.81 o 
 -13  14   2     5880.45     5347.99    458.24 o 
 -12  14   2     2409.32     1804.13    618.58 o 
 -11  14   2    33566.47    33985.82   1904.46 o 
 -10  14   2    33568.89    32901.42    845.75 o 
  -9  14   2     5264.84     5199.81    430.71 o 
  -8  14   2     1492.35     1085.04    313.87 o 
  -7  14   2    12386.08    12500.32    469.65 o 
  -6  14   2     7179.91     6092.76    328.57 o 
  -5  14   2     5883.58     5543.80    297.19 o 
  -4  14   2    46564.16    48898.97    716.31 o 
  -3  14   2    33811.87    35085.51    591.62 o 
  -2  14   2      437.87      -41.72    193.97 o 
  -1  14   2    27767.02    30353.15    522.65 o 
   0  14   2    26613.45    26029.63    483.03 o 
   1  14   2     3321.40     3442.39    299.69 o 
   2  14   2     3960.76     3970.61    355.57 o 
   3  14   2    23521.21    25186.60    664.83 o 
   4  14   2     9078.74     7569.37    494.66 o 
   5  14   2     7330.52     6480.54    565.23 o 
   6  14   2    53060.84    55340.11   1107.33 o 
   7  14   2    30656.12    30650.99    805.26 o 
   8  14   2      423.50       61.61    293.21 o 
   9  14   2     4525.28     4314.10    415.12 o 
  10  14   2     3091.28     2983.50    392.33 o 
  11  14   2        7.37      -28.22    308.32 o 
  12  14   2    11276.35    10961.26    572.64 o 
 -12  15   2     8768.74     8765.63    549.27 o 
 -11  15   2      200.97        5.37    318.35 o 
 -10  15   2    14340.07    14253.61    627.74 o 
  -9  15   2    39169.52    41154.56    972.64 o 
  -8  15   2    29154.34    28807.82    795.35 o 
  -7  15   2     7407.09     7182.88    492.42 o 
  -6  15   2      779.14      919.48    400.66 o 
  -5  15   2     3925.63     4750.57    325.46 o 
  -4  15   2     2414.18     2584.94    276.76 o 
  -3  15   2    54494.64    58625.32   1846.36 o 
  -2  15   2    79158.63    83753.52   1310.56 o 
  -1  15   2    29788.32    32910.05    638.00 o 
   0  15   2     1094.11     1053.14    235.31 o 
   1  15   2     2182.34     1694.20    326.82 o 
   2  15   2     1146.79      965.73    295.11 o 
   3  15   2     6750.84     5862.21    559.69 o 
   4  15   2    48013.22    52411.05   1312.34 o 
   5  15   2    68161.57    71498.98   1636.25 o 
   6  15   2    16286.94    17122.82   1265.83 o 
   7  15   2     1203.64      202.51    404.20 o 
   8  15   2     4688.19     4887.42    442.78 o 
   9  15   2       98.46     -301.02    301.02 o 
  10  15   2     8387.85     7628.52    513.85 o 
  11  15   2    19719.80    18127.95    856.93 o 
 -10  16   2     2473.03     1646.79    376.31 o 
  -9  16   2     1241.90      739.41    340.04 o 
  -8  16   2       45.93     -147.58    300.31 o 
  -7  16   2      230.20      217.06    309.41 o 
  -6  16   2     3427.97     4462.73    688.38 o 
  -5  16   2     9379.69     9106.09    449.60 o 
  -4  16   2     4947.50     5830.00    396.97 o 
  -3  16   2      123.25      462.69    261.71 o 
  -2  16   2     1030.29     1085.64    309.60 o 
  -1  16   2     2224.84     2058.06    308.65 o 
   0  16   2      669.30      355.19    449.15 o 
   1  16   2       87.68      109.81    299.73 o 
   2  16   2      703.69     -197.35    326.49 o 
   3  16   2      857.52      381.21    322.18 o 
   4  16   2     6535.71     5614.42    620.97 o 
   5  16   2    10566.92    10481.07    576.88 o 
   6  16   2     8945.33     9075.38    551.44 o 
   7  16   2     1174.20      929.85    337.28 o 
   8  16   2      286.65      201.44    322.78 o 
   9  16   2       28.19      -85.21    323.04 o 
  -8  17   2     3701.19     2264.35    505.21 o 
  -7  17   2      693.22      181.48    399.56 o 
  -6  17   2       22.13     -217.08    384.08 o 
  -5  17   2     1240.48      339.06    399.56 o 
  -4  17   2     8881.06     9887.31    972.99 o 
  -3  17   2     7337.59     6936.07    609.58 o 
  -2  17   2     3048.06     1642.32    429.86 o 
  -1  17   2      358.62      118.37    313.05 o 
   0  17   2        1.07     -312.58    312.58 o 
   1  17   2       25.80       61.36    317.37 o 
   2  17   2     2927.62     3050.75    423.42 o 
   3  17   2    13628.72    13186.90    696.10 o 
   4  17   2     9055.67     8346.54    815.09 o 
   5  17   2     1372.37      901.09    368.56 o 
   6  17   2        7.09     -240.86    558.73 o 
   7  17   2      194.29      -53.96    328.00 o 
  -5  18   2     2217.77     1502.41    636.74 o 
  -2  18   2        6.20     -536.58    536.58 o 
  -1  18   2    10845.74    11187.20   1212.66 o 
   0  18   2    12729.95    13315.59    781.49 o 
   1  18   2     1632.21      457.19    419.07 o 
   2  18   2     4193.42     4725.65    504.29 o 
   3  18   2    13816.87    12972.75   1017.29 o 
   4  18   2     4539.19     3977.48    487.37 o 
 -20   1   3     3794.40     4536.98    457.64 o 
 -19   1   3    22808.80    23540.57    809.37 o 
 -18   1   3    28116.41    28475.48    867.50 o 
 -17   1   3     2152.07     2156.13    338.83 o 
 -16   1   3     9059.69     9114.07   1023.07 o 
 -15   1   3    21670.87    20636.70    543.60 o 
 -14   1   3      418.62      585.51    163.51 o 
 -13   1   3    39713.04    40837.61    490.66 o 
 -12   1   3    46287.69    48194.19    535.78 o 
 -11   1   3    30873.78    31598.12    389.95 o 
 -10   1   3      549.53      782.45    103.22 o 
  -9   1   3    53681.50    52032.30    665.02 o 
  -8   1   3    96005.37    95844.58    823.69 o 
  -7   1   3    19582.96    19866.56    267.63 o 
  -6   1   3    16069.95    14848.21    218.50 o 
  -5   1   3    79730.37    83708.81    878.27 o 
  -4   1   3    29777.71    36709.86    353.99 o 
  -3   1   3    26895.28    31763.75    285.46 o 
  -2   1   3   113232.64   127110.11    875.11 o 
  -1   1   3   119421.15   121350.28   1383.05 o 
   0   1   3     7314.42     6190.77    104.57 o 
   1   1   3    25466.93    25387.62    294.68 o 
   2   1   3    36527.08    33124.41    363.51 o 
   3   1   3     1135.03     1155.06     82.07 o 
   4   1   3    87407.73    88274.41    716.50 o 
   5   1   3   122367.30   125804.20    890.10 o 
   6   1   3    62518.47    57977.67    457.40 o 
   7   1   3     7470.66     7893.43    175.22 o 
   8   1   3    10031.25    10527.52    208.52 o 
   9   1   3     3187.99     3468.66    150.54 o 
  10   1   3     7411.83     7208.15    215.41 o 
  11   1   3    70302.71    73605.84   1294.41 o 
  12   1   3    65481.03    64727.30   1017.82 o 
  13   1   3     7347.57     7868.11    438.04 o 
  14   1   3      157.65      133.46    210.62 o 
  15   1   3     3287.04     3575.37    276.33 o 
  16   1   3      179.61      996.70    229.46 o 
  17   1   3     3340.57     3113.74    296.99 o 
  18   1   3    22864.84    22015.39    761.05 o 
  19   1   3    11614.18    12041.43    616.94 o 
 -20   2   3     1006.59     1221.68    359.07 o 
 -19   2   3     3047.92     3776.14    430.01 o 
 -18   2   3    10548.63    10866.64    804.86 o 
 -17   2   3    29677.46    27031.80    667.66 o 
 -16   2   3    23092.02    22989.41    729.07 o 
 -15   2   3    10362.31    10900.19    418.47 o 
 -14   2   3      317.57      185.00    179.84 o 
 -13   2   3    17680.36    18412.36    331.41 o 
 -12   2   3    39147.52    39215.72    460.15 o 
 -11   2   3    45954.69    43013.44    476.60 o 
 -10   2   3    51850.02    51699.87    533.04 o 
  -9   2   3    65280.64    68437.16    709.05 o 
  -8   2   3    17020.76    15626.35    262.89 o 
  -7   2   3     5110.19     4555.46    145.17 o 
  -6   2   3    38527.93    39247.97    412.96 o 
  -5   2   3   132561.59   142156.88   1285.55 o 
  -4   2   3    93459.02    88036.15    817.31 o 
  -3   2   3    26623.24    23778.83    234.29 o 
  -2   2   3    25211.33    29167.41    266.39 o 
  -1   2   3    11273.67    14757.66    139.70 o 
   0   2   3      921.55     2045.44     59.87 o 
   1   2   3     8710.84     8318.19     97.25 o 
   2   2   3   144374.66   142149.03   1029.64 o 
   3   2   3    74385.01    83359.18    663.94 o 
   4   2   3    14220.08    10657.44    164.94 o 
   5   2   3       56.89      294.30     53.30 o 
   6   2   3      782.16     1360.10     67.55 o 
   7   2   3     4144.64     5004.57    143.48 o 
   8   2   3     2726.79     2848.16    145.04 o 
   9   2   3      443.50      615.31    120.69 o 
  10   2   3      194.07      552.81    147.19 o 
  11   2   3     7577.69     9368.39    443.90 o 
  12   2   3    28569.88    29459.73    620.08 o 
  13   2   3     7241.17     7793.30    381.49 o 
  14   2   3     2364.83     2716.06    280.71 o 
  15   2   3     2299.47     2689.22    292.48 o 
  16   2   3     2301.80     3230.69    447.15 o 
  17   2   3     3782.97     4222.80    324.71 o 
  18   2   3    16442.32    16271.18    546.08 o 
 -20   3   3     7913.81     7903.49    568.97 o 
 -19   3   3     1704.68     1538.60    301.14 o 
 -18   3   3       37.49      280.61    250.43 o 
 -17   3   3      651.13     1692.36    268.03 o 
 -16   3   3     7509.28     7904.96    480.51 o 
 -15   3   3    20020.41    21600.52    688.01 o 
 -14   3   3     8993.29     8715.50    371.75 o 
 -13   3   3     2565.91     2332.46    146.47 o 
 -12   3   3      825.26      636.61    113.32 o 
 -11   3   3    16208.78    15347.39    281.18 o 
 -10   3   3    11401.79    13249.69    252.06 o 
  -9   3   3     2698.50     3498.28    210.10 o 
  -8   3   3     4429.83     3905.19    145.71 o 
  -7   3   3     8024.97     8613.97    196.06 o 
  -6   3   3    24373.61    26189.38    321.66 o 
  -5   3   3    22814.98    21491.11    354.63 o 
  -4   3   3    45279.80    40285.22    457.78 o 
  -3   3   3    11924.31    13531.27    197.87 o 
  -2   3   3    12404.07    14447.15    168.55 o 
  -1   3   3    37431.64    41304.26    342.99 o 
   0   3   3    25869.62    27566.05    351.86 o 
   1   3   3   150455.91   145286.69   1058.65 o 
   2   3   3   340583.19   348824.72   2546.32 o 
   3   3   3   281812.06   276016.06   2011.40 o 
   4   3   3    64616.48    62439.02    478.88 o 
   5   3   3     4066.11     4706.66    111.41 o 
   6   3   3     5225.91     4460.16    150.57 o 
   7   3   3     3601.10     4388.55    133.67 o 
   8   3   3    81004.93    81613.14    826.89 o 
   9   3   3   148212.00   149847.86   1471.66 o 
  10   3   3    81905.98    78688.96   1062.02 o 
  11   3   3     8969.84     9925.01    314.38 o 
  12   3   3      325.54      449.11    263.32 o 
  13   3   3      118.12      372.18    178.40 o 
  14   3   3    10797.45    10650.84    371.42 o 
  15   3   3    27679.45    28310.20    716.73 o 
  16   3   3    44464.80    43119.94   1389.35 o 
  17   3   3    21406.85    22439.72    738.39 o 
  18   3   3        1.89       96.26    279.16 o 
 -20   4   3      576.76      717.21    295.95 o 
 -19   4   3     1950.80     1933.40    313.76 o 
 -18   4   3     9221.18     8957.00    452.82 o 
 -17   4   3    11266.99    11013.19    569.11 o 
 -16   4   3     5979.06     6239.78    368.79 o 
 -15   4   3      646.31      839.97    229.34 o 
 -14   4   3     1116.75      951.15    218.84 o 
 -13   4   3      687.53      869.52    137.08 o 
 -12   4   3    25547.32    26680.36    400.28 o 
 -11   4   3    45095.89    41132.88    517.79 o 
 -10   4   3    22053.01    22745.70    389.50 o 
  -9   4   3     5191.55     5807.70    184.33 o 
  -8   4   3     7735.38     7602.48    199.58 o 
  -7   4   3    10772.35    11295.31    228.26 o 
  -6   4   3    24833.46    24563.84    376.53 o 
  -5   4   3    29882.15    30569.99    360.15 o 
  -4   4   3    45501.89    43159.07    451.41 o 
  -3   4   3    12661.26    13190.84    195.63 o 
  -2   4   3    20081.66    18633.03    244.95 o 
  -1   4   3    13650.33    15456.44    177.93 o 
   0   4   3     7233.22     6924.44    136.71 o 
   1   4   3    73042.95    75844.89    595.14 o 
   2   4   3    80659.24    75573.52    636.19 o 
   3   4   3    30178.67    32808.91    324.48 o 
   4   4   3     7000.08     5519.00    136.45 o 
   5   4   3      334.66      591.10     82.24 o 
   6   4   3    11674.76    10398.34    207.05 o 
   7   4   3        2.27      132.54     84.06 o 
   8   4   3     7797.35     7631.40    251.16 o 
   9   4   3     3037.04     3317.78    179.71 o 
  10   4   3     1401.96     1496.86    172.24 o 
  11   4   3     9415.27    10533.52    336.70 o 
  12   4   3    10457.01    10375.80    348.31 o 
  13   4   3     5740.39     6646.33    309.56 o 
  14   4   3       43.34      -25.02    434.74 o 
  15   4   3     1728.82     1887.23    247.66 o 
  16   4   3       31.56      991.94    315.26 o 
  17   4   3     7876.25     8244.69    815.60 o 
  18   4   3    19747.69    18080.41   1785.01 o 
 -20   5   3     2481.49     2397.48    349.66 o 
 -19   5   3    31872.62    31935.69    983.94 o 
 -18   5   3    26147.18    26781.57    872.56 o 
 -17   5   3      400.32      688.86    260.02 o 
 -16   5   3    31126.27    31560.00    724.00 o 
 -15   5   3    35324.20    33259.05    753.42 o 
 -14   5   3     4753.66     5486.35    471.92 o 
 -13   5   3    29440.96    28675.91    440.34 o 
 -12   5   3    76359.24    77263.05    845.11 o 
 -11   5   3    29502.28    29401.92    422.29 o 
 -10   5   3     6584.63     6858.75    212.13 o 
  -9   5   3    74479.50    69385.47    745.60 o 
  -8   5   3    58975.07    59808.25    687.36 o 
  -7   5   3        6.68      111.08     95.59 o 
  -6   5   3    51849.72    50336.75    560.57 o 
  -5   5   3    74341.26    73719.26    808.86 o 
  -4   5   3     7289.05     6836.06    195.37 o 
  -3   5   3    56634.45    56831.76    547.62 o 
  -2   5   3   101442.76    97269.58    827.36 o 
  -1   5   3    14036.34    12301.73    195.17 o 
   0   5   3    37030.50    31446.99    314.08 o 
   1   5   3   120600.03   121379.31    944.40 o 
   2   5   3   106911.00   105699.41    814.27 o 
   3   5   3      729.88      767.55     79.79 o 
   4   5   3   117065.48   113635.35   1129.29 o 
   5   5   3   122851.77   123748.29   1223.60 o 
   6   5   3    18300.51    15986.39    270.23 o 
   7   5   3    26610.56    24298.70    492.04 o 
   8   5   3    58359.58    55566.91    702.16 o 
   9   5   3    16793.88    15907.03    384.49 o 
  10   5   3     7509.32     6484.40    284.73 o 
  11   5   3    45098.89    45051.10    738.79 o 
  12   5   3    25456.91    24780.34    530.42 o 
  13   5   3       33.36      317.23    194.98 o 
  14   5   3    19602.55    18757.45    492.83 o 
  15   5   3    13822.53    13152.98    438.12 o 
  16   5   3      918.95      922.79    255.89 o 
  17   5   3     6333.22     6930.95    422.88 o 
  18   5   3    17475.45    16466.71   1008.76 o 
 -19   6   3     2109.77     2091.21    404.71 o 
 -18   6   3     1302.70     1194.67    296.99 o 
 -17   6   3     6716.16     6132.73    390.75 o 
 -16   6   3      417.69      337.87    249.50 o 
 -15   6   3    15710.30    14660.85    499.69 o 
 -14   6   3    56362.14    56049.80   1002.88 o 
 -13   6   3    26699.33    26548.96    531.68 o 
 -12   6   3      149.66     -103.36    127.48 o 
 -11   6   3     6701.74     5511.22    211.93 o 
 -10   6   3     3270.51     4124.49    183.35 o 
  -9   6   3     6694.07     7642.52    222.87 o 
  -8   6   3    56710.07    53547.85    669.83 o 
  -7   6   3   104205.26   100253.13   1003.37 o 
  -6   6   3    34041.58    32313.81    397.24 o 
  -5   6   3     6001.15     5413.84    174.64 o 
  -4   6   3    33473.56    33155.29    385.71 o 
  -3   6   3      177.17      289.21     97.69 o 
  -2   6   3    12398.43    10310.70    204.28 o 
  -1   6   3    69746.08    71258.42    650.14 o 
   0   6   3    39084.70    37839.74    448.82 o 
   1   6   3     5243.15     4459.51    147.46 o 
   2   6   3    22897.37    20879.78    282.97 o 
   3   6   3    30839.32    29978.86    370.09 o 
   4   6   3      907.35      809.71    102.46 o 
   5   6   3    57782.46    54612.39    570.78 o 
   6   6   3    42539.32    39550.39    498.02 o 
   7   6   3    16326.48    16697.54    296.64 o 
   8   6   3     2405.94     2675.95    205.44 o 
   9   6   3    30437.16    29178.82    557.78 o 
  10   6   3    16662.45    17045.04    463.66 o 
  11   6   3      500.74      707.58    229.25 o 
  12   6   3     9946.61     9416.45    366.37 o 
  13   6   3     4001.55     4476.42    299.17 o 
  14   6   3     3453.45     3397.29    292.74 o 
  15   6   3    12340.80    12313.76    465.14 o 
  16   6   3    17300.61    16384.66    866.47 o 
  17   6   3     8300.05     8060.08    430.78 o 
  18   6   3      103.23      -78.70    493.65 o 
 -19   7   3     3013.11     2970.59    404.35 o 
 -18   7   3     6126.11     5819.68    411.75 o 
 -17   7   3     9149.03     8958.25    519.14 o 
 -16   7   3     6020.41     6103.60    394.70 o 
 -15   7   3      485.39     -236.68    236.68 o 
 -14   7   3     2839.79     2406.14    292.49 o 
 -13   7   3     2271.82     2325.18    278.25 o 
 -12   7   3     1195.88     1199.06    161.88 o 
 -11   7   3    11902.10    11074.09    284.61 o 
 -10   7   3    10154.34    10566.09    271.33 o 
  -9   7   3      174.80       47.19    107.98 o 
  -8   7   3     4954.02     4378.99    171.36 o 
  -7   7   3    31774.88    31307.45    406.14 o 
  -6   7   3    21386.31    20761.64    314.23 o 
  -5   7   3     1401.72     1197.52    116.63 o 
  -4   7   3    12240.42    12689.05    244.98 o 
  -3   7   3       13.21      102.26     99.47 o 
  -2   7   3    13102.02    12609.48    231.01 o 
  -1   7   3   104782.66   106801.70    928.17 o 
   0   7   3    97113.95    91247.01    811.57 o 
   1   7   3    37955.88    37733.82    427.94 o 
   2   7   3     2654.57     2811.58    133.08 o 
   3   7   3      503.39      817.52    122.02 o 
   4   7   3     8082.71     8151.05    241.46 o 
   5   7   3    89365.59    85283.48    835.89 o 
   6   7   3   128409.46   126853.19   1292.27 o 
   7   7   3    84833.20    79944.77    977.39 o 
   8   7   3    20017.10    19302.75    450.59 o 
   9   7   3      272.90      508.47    183.90 o 
  10   7   3     1260.13     1363.02    213.37 o 
  11   7   3    11722.81    11328.67    391.84 o 
  12   7   3    45779.16    44665.56    792.73 o 
  13   7   3    71410.97    69910.07   1377.54 o 
  14   7   3    18704.82    17757.23    511.74 o 
  15   7   3      831.56      715.79    265.45 o 
  16   7   3     3097.95     3008.21    324.81 o 
  17   7   3     1269.27     1805.39    305.50 o 
  18   7   3     3081.72     2532.64    615.27 o 
 -19   8   3     3084.89     3667.58    490.40 o 
 -18   8   3       18.18      147.55    280.21 o 
 -17   8   3      654.70      686.17    287.51 o 
 -16   8   3    11443.96    10921.07    495.63 o 
 -15   8   3    30445.75    31241.86    800.71 o 
 -14   8   3    31903.66    30749.06    979.81 o 
 -13   8   3    29638.78    29990.98    701.98 o 
 -12   8   3     6788.59     6073.02    270.57 o 
 -11   8   3      454.39      706.46    157.49 o 
 -10   8   3     7769.42     6377.23    238.21 o 
  -9   8   3    63287.48    64925.59    738.94 o 
  -8   8   3    89753.80    84286.52    861.17 o 
  -7   8   3    65096.67    67104.15    714.50 o 
  -6   8   3    10076.42     8882.92    226.54 o 
  -5   8   3     2248.53     2940.95    149.78 o 
  -4   8   3     1680.42     1203.81    126.77 o 
  -3   8   3    13770.15    14256.81    262.49 o 
  -2   8   3   117537.05   116326.20   1019.84 o 
  -1   8   3   115216.70   117773.11   1066.10 o 
   0   8   3    18184.09    17302.59    342.09 o 
   1   8   3      620.42      590.26    111.80 o 
   2   8   3     3848.18     3639.24    153.53 o 
   3   8   3      301.38      620.46    103.08 o 
   4   8   3     8563.19     8461.07    220.86 o 
   5   8   3    32035.90    31704.08    419.10 o 
   6   8   3    29813.84    29132.11    442.33 o 
   7   8   3       39.87       -7.27    175.31 o 
   8   8   3    38963.78    38581.27    694.13 o 
   9   8   3    28698.25    25348.08    554.97 o 
  10   8   3      196.06      507.26    216.36 o 
  11   8   3     1263.67     1086.75    234.90 o 
  12   8   3     1346.93     1253.27    251.40 o 
  13   8   3      932.79      743.38    250.11 o 
  14   8   3    11842.85    12516.05    487.00 o 
  15   8   3    30346.94    30645.33    737.18 o 
  16   8   3    24476.92    24608.86    671.77 o 
  17   8   3     1584.69     1566.80    572.35 o 
 -18   9   3     5590.81     5791.25    617.98 o 
 -17   9   3     5563.81     5414.82    422.10 o 
 -16   9   3    47271.27    48158.15   1261.88 o 
 -15   9   3    46668.23    47169.35   1976.16 o 
 -14   9   3    12980.57    12408.20    516.29 o 
 -13   9   3    16526.59    17797.82    567.22 o 
 -12   9   3    63582.95    60749.21   1091.28 o 
 -11   9   3    17950.27    18306.92    431.51 o 
 -10   9   3    16453.29    16908.78    357.79 o 
  -9   9   3    62404.72    60275.83    728.00 o 
  -8   9   3    24485.44    24598.85    402.36 o 
  -7   9   3     4362.47     4314.81    189.53 o 
  -6   9   3    65683.05    63975.83    702.44 o 
  -5   9   3    97746.09   100930.60   1154.36 o 
  -4   9   3    20742.65    20126.85    335.66 o 
  -3   9   3    39956.07    39059.21    469.77 o 
  -2   9   3    72809.64    74150.97    778.73 o 
  -1   9   3       45.33      -84.82    127.29 o 
   0   9   3    65163.70    64454.89    669.72 o 
   1   9   3   150144.44   154940.94   1496.24 o 
   2   9   3    93243.59    91174.69    874.86 o 
   3   9   3    12353.20    12865.44    255.38 o 
   4   9   3    17703.61    17700.51    316.47 o 
   5   9   3    31714.93    30545.82    470.26 o 
   6   9   3     3094.72     3058.80    211.39 o 
   7   9   3   124377.80   119369.12   1607.94 o 
   8   9   3   120900.22   119661.97   1619.25 o 
   9   9   3    24409.48    24245.76    567.72 o 
  10   9   3       49.40       50.00    215.05 o 
  11   9   3     6635.98     5958.27    345.93 o 
  12   9   3     1097.99     1188.29    266.08 o 
  13   9   3     7780.54     7136.01    403.32 o 
  14   9   3    48274.00    48453.36    963.62 o 
  15   9   3    44409.16    46105.57    951.49 o 
  16   9   3     4180.49     4756.96    412.98 o 
 -17  10   3    20242.84    20441.69    678.38 o 
 -16  10   3     3678.70     3319.43    374.13 o 
 -15  10   3     6567.85     7201.30    448.65 o 
 -14  10   3    29566.57    28604.42    738.88 o 
 -13  10   3    10088.54     9775.40    484.50 o 
 -12  10   3     1434.67     1084.69    282.14 o 
 -11  10   3    15696.78    13658.08    493.43 o 
 -10  10   3    16269.28    17177.49    376.36 o 
  -9  10   3       25.91      -26.99    154.94 o 
  -8  10   3    38338.45    36649.69    611.11 o 
  -7  10   3    49186.91    52317.56    883.03 o 
  -6  10   3     8532.49     7107.23    249.27 o 
  -5  10   3    11380.98    10516.13    274.82 o 
  -4  10   3    43726.98    45583.17    672.67 o 
  -3  10   3    19982.59    19881.03    351.17 o 
  -2  10   3     7960.10     7305.66    237.70 o 
  -1  10   3    62832.45    64627.83    719.43 o 
   0  10   3    53931.39    53879.51    635.17 o 
   1  10   3      655.59      929.14    142.70 o 
   2  10   3    21018.33    20963.59    342.16 o 
   3  10   3    20295.72    19512.28    352.62 o 
   4  10   3     1500.07     2607.63    241.03 o 
   5  10   3    13954.42    14367.61    400.81 o 
   6  10   3    43129.88    41016.88    890.46 o 
   7  10   3    11463.88    11589.67    453.44 o 
   8  10   3     9774.24    10294.10    409.94 o 
   9  10   3    38554.75    34742.82    870.90 o 
  10  10   3    17823.84    17151.24    512.89 o 
  11  10   3      252.46       46.96    236.00 o 
  12  10   3    10003.21    10149.28    690.74 o 
  13  10   3    14275.09    13897.44    535.43 o 
  14  10   3     1067.27      976.09    288.74 o 
  15  10   3     6318.85     6096.69    435.03 o 
  16  10   3    13141.16    11926.29    944.37 o 
 -17  11   3       33.55     -364.13    364.13 o 
 -16  11   3      527.03      116.42    306.45 o 
 -15  11   3      181.80     -275.11    275.11 o 
 -14  11   3     3629.33     3634.64    381.11 o 
 -13  11   3     5990.35     5989.67    574.68 o 
 -12  11   3      389.86      543.65    275.63 o 
 -11  11   3     8438.61     7831.02    436.10 o 
 -10  11   3     1976.01     2437.70    253.07 o 
  -9  11   3       42.98       86.14    168.81 o 
  -8  11   3     1570.34     1353.43    189.09 o 
  -7  11   3     8545.84     8919.98    349.81 o 
  -6  11   3     4197.32     3538.21    249.03 o 
  -5  11   3     1182.70      668.50    161.72 o 
  -4  11   3    37185.17    40544.82    543.66 o 
  -3  11   3    16599.09    16999.39    499.07 o 
  -2  11   3     1630.80     2133.67    182.21 o 
  -1  11   3     1618.32     1632.73    172.53 o 
   0  11   3     2796.80     2714.60    191.39 o 
   1  11   3      114.78       30.64    148.24 o 
   2  11   3    20299.49    20885.03    382.02 o 
   3  11   3    45358.84    44814.95    646.82 o 
   4  11   3    13112.25    14099.17    396.64 o 
   5  11   3      445.32      236.15    232.65 o 
   6  11   3     5364.49     5748.59    344.40 o 
   7  11   3     1531.87      806.83    249.20 o 
   8  11   3     2402.42     2247.79    481.21 o 
   9  11   3    18434.71    16363.79    518.56 o 
  10  11   3    34757.28    34435.79    783.88 o 
  11  11   3     4478.04     3976.81    360.53 o 
  12  11   3     1487.05     1228.22    292.87 o 
  13  11   3     6836.85     6040.57    415.76 o 
  14  11   3       80.93      100.29    274.71 o 
  15  11   3     5047.60     4736.18    722.59 o 
 -16  12   3     2950.92     2262.80    447.35 o 
 -15  12   3      436.38      387.96    319.09 o 
 -14  12   3      316.40     -231.17    279.91 o 
 -13  12   3     4574.52     4998.41    422.52 o 
 -12  12   3    23048.24    24256.31    906.27 o 
 -11  12   3    29511.88    28886.71    748.73 o 
 -10  12   3     9976.21     9873.98    414.24 o 
  -9  12   3     2200.40     2398.94    245.25 o 
  -8  12   3     3049.94     3543.28    239.04 o 
  -7  12   3     6623.73     6089.67    276.24 o 
  -6  12   3    13434.90    15425.64    393.01 o 
  -5  12   3    34582.65    34154.50    540.91 o 
  -4  12   3    30517.59    30790.35    483.25 o 
  -3  12   3     4927.11     4750.91    233.43 o 
  -2  12   3        6.71       88.94    161.30 o 
  -1  12   3      225.67      607.89    177.34 o 
   0  12   3    14325.51    15387.75    352.76 o 
   1  12   3    16898.18    16852.41    413.27 o 
   2  12   3    14353.70    14887.65    348.67 o 
   3  12   3     2210.97     1700.31    356.76 o 
   4  12   3     1722.13     1574.56    325.11 o 
   5  12   3     5114.49     4185.19    597.90 o 
   6  12   3      297.28      256.38    244.33 o 
   7  12   3     6753.46     5637.63    375.89 o 
   8  12   3     9235.31    10145.96    564.85 o 
   9  12   3     3310.91     2869.39    499.26 o 
  10  12   3     3411.75     3208.59    350.32 o 
  11  12   3    13555.93    13159.45    544.28 o 
  12  12   3    16511.57    15818.92    831.50 o 
  13  12   3     1902.47     1237.02    428.48 o 
  14  12   3       97.28     -472.19    479.34 o 
 -15  13   3     7200.16     6857.75    487.73 o 
 -14  13   3       11.82     -365.61    365.61 o 
 -13  13   3    11636.77    11072.22    555.71 o 
 -12  13   3    25737.17    24445.38   1594.99 o 
 -11  13   3     7906.45     8543.45   1133.47 o 
 -10  13   3     6847.64     7047.77    454.32 o 
  -9  13   3    27619.44    27513.06    629.91 o 
  -8  13   3    17539.40    18000.69    463.28 o 
  -7  13   3     1237.11      871.02    198.11 o 
  -6  13   3     8007.62     7323.55    304.20 o 
  -5  13   3    12765.33    14572.40    381.45 o 
  -4  13   3       18.06     -165.99    176.72 o 
  -3  13   3    44786.59    45874.49    629.38 o 
  -2  13   3    98022.12    99929.59   1123.83 o 
  -1  13   3    39687.54    41843.41    641.03 o 
   0  13   3      649.35      664.45    177.54 o 
   1  13   3     1082.17      704.94    193.67 o 
   2  13   3      121.18     -113.33    199.14 o 
   3  13   3    10988.92    10953.34    469.79 o 
   4  13   3    49737.08    52904.70    964.39 o 
   5  13   3    75316.33    77859.27   1249.33 o 
   6  13   3    24163.94    22458.79    625.81 o 
   7  13   3      384.72      313.41    268.57 o 
   8  13   3      428.53      186.09    272.43 o 
   9  13   3     6138.63     5979.82    429.94 o 
  10  13   3    25909.10    25143.95    720.72 o 
  11  13   3    42698.67    41483.33    940.86 o 
  12  13   3    25777.85    24524.67    954.54 o 
  13  13   3     7332.91     6539.07    844.21 o 
 -14  14   3     2324.32     2371.77    476.35 o 
 -13  14   3     1150.99      595.97    322.92 o 
 -12  14   3     6033.33     5600.13    457.90 o 
 -11  14   3    31155.74    32387.06    850.10 o 
 -10  14   3    31986.23    32381.99   1519.69 o 
  -9  14   3     6447.70     6796.23    571.75 o 
  -8  14   3      561.00      349.51    240.52 o 
  -7  14   3      616.09      600.42    221.76 o 
  -6  14   3      134.08      -30.55    186.91 o 
  -5  14   3    11154.15    11048.33    375.17 o 
  -4  14   3    52315.24    52593.47   1019.05 o 
  -3  14   3    43303.05    44716.72    831.70 o 
  -2  14   3     2436.70     1921.58    394.61 o 
  -1  14   3     2516.88     2468.23    306.09 o 
   0  14   3     1311.29     1187.08    265.48 o 
   1  14   3     2120.95     1564.61    265.38 o 
   2  14   3     8840.23     9317.07    528.10 o 
   3  14   3    15685.95    16433.97    572.28 o 
   4  14   3    11109.39    10852.64    506.72 o 
   5  14   3     1900.67     1488.74    318.02 o 
   6  14   3    14856.93    14169.96    582.72 o 
   7  14   3     5293.86     5717.61    568.59 o 
   8  14   3     1212.87     1301.46    329.54 o 
   9  14   3     7411.00     7858.71    492.76 o 
  10  14   3     4141.69     4409.91   1321.04 o 
  11  14   3      553.66      481.53    324.65 o 
  12  14   3     6608.33     5966.72    858.52 o 
 -12  15   3      183.71       82.63    321.57 o 
 -11  15   3     3815.99     3208.24    423.98 o 
 -10  15   3      865.74      192.03    331.50 o 
  -9  15   3      486.14       42.93    313.92 o 
  -8  15   3     4267.74     4345.02    428.11 o 
  -7  15   3      678.80      353.68    251.97 o 
  -6  15   3      245.55     -167.99    211.50 o 
  -5  15   3      375.65      260.13    210.39 o 
  -4  15   3     4929.08     4493.40    397.34 o 
  -3  15   3     2574.29     2133.23    274.24 o 
  -2  15   3     1049.85      701.81    235.96 o 
  -1  15   3     2902.49     3083.93    332.70 o 
   0  15   3      317.94       79.48    266.82 o 
   1  15   3     2187.08     1708.96    371.48 o 
   2  15   3     6594.50     6062.69    483.10 o 
   3  15   3     5680.39     4515.34    588.61 o 
   4  15   3     1599.94      554.73    338.63 o 
   5  15   3      168.04      -39.86    317.99 o 
   6  15   3     3653.32     3175.94    576.57 o 
   7  15   3        2.29     -212.36    296.13 o 
   8  15   3     2663.28     2104.74    369.75 o 
   9  15   3     6120.36     5543.03    459.21 o 
  10  15   3     6556.98     5564.53    478.02 o 
 -10  16   3     6256.06     6630.73    516.09 o 
  -9  16   3     3454.44     3702.45    670.28 o 
  -8  16   3      249.80      144.29    414.95 o 
  -7  16   3       37.35      125.00    363.82 o 
  -6  16   3       67.97      137.93    293.30 o 
  -5  16   3      236.86      317.88    254.10 o 
  -4  16   3     1827.72     1256.12    327.46 o 
  -3  16   3    12487.60    13897.21    855.03 o 
  -2  16   3     6006.66     6571.99    484.50 o 
  -1  16   3      343.63     -185.63    298.53 o 
   0  16   3     1158.84      606.93    314.50 o 
   1  16   3      941.56     1197.40    343.79 o 
   2  16   3      255.24     -291.49    291.49 o 
   3  16   3     1294.79      135.97    321.84 o 
   4  16   3     3484.48     3117.79    723.07 o 
   5  16   3     1157.21      320.35    322.91 o 
   6  16   3      735.15      113.78    323.93 o 
   7  16   3     2277.68     1228.94    708.28 o 
   8  16   3      471.35     -178.32    322.02 o 
   9  16   3       25.78     -565.19    565.19 o 
  -8  17   3     1477.82      820.99    421.30 o 
  -7  17   3       45.32     -199.49    390.87 o 
  -6  17   3     4281.19     4521.55    786.98 o 
  -4  17   3     5779.13     5866.19    586.24 o 
  -3  17   3       90.46      -55.71    379.32 o 
  -2  17   3      440.83      -13.10    311.43 o 
  -1  17   3      310.36      196.98    323.23 o 
   0  17   3     5932.43     6400.70    500.92 o 
   1  17   3    11001.92    11681.70    610.32 o 
   2  17   3    14649.08    16011.52    681.85 o 
   3  17   3     7653.43     7951.44    547.75 o 
   4  17   3      980.78     1030.77    506.02 o 
   5  17   3      331.97     -265.67    328.84 o 
   6  17   3      437.98        4.24    327.43 o 
  -3  18   3      125.80     -536.58    536.58 o 
  -2  18   3     1275.40      558.59    427.45 o 
  -1  18   3     8014.12     9320.13    712.82 o 
   0  18   3     9329.37    10607.64   1029.17 o 
   1  18   3     4725.52     4548.83    499.76 o 
   2  18   3     1494.09     1122.98    392.01 o 
   3  18   3      125.47     -239.51    341.77 o 
 -21   0   4    31308.51    32502.20   1430.87 o 
 -20   0   4    38862.55    40643.84   1595.42 o 
 -19   0   4     2676.87     4163.83    615.27 o 
 -18   0   4    24457.55    27572.85   1209.08 o 
 -17   0   4    53752.84    52076.49   1724.20 o 
 -16   0   4    16153.58    18164.88    915.76 o 
 -15   0   4     7160.04     8799.85    665.35 o 
 -14   0   4    31525.35    34988.11    702.03 o 
 -13   0   4     1225.91     1530.47    218.84 o 
 -12   0   4    36679.55    39600.43   1010.36 o 
 -11   0   4   139294.78   137588.98   1878.12 o 
 -10   0   4   179484.97   190743.97   2493.67 o 
  -9   0   4    33512.11    34540.35    601.33 o 
  -8   0   4     1638.07     1409.40    152.38 o 
  -7   0   4    51489.16    60666.61    879.87 o 
  -6   0   4     4192.53     6714.33    609.59 o 
  -5   0   4   378873.62   414625.28   5066.69 o 
  -4   0   4   669949.00   709487.94   6795.78 o 
  -3   0   4   127394.82   147392.48   1647.29 o 
  -2   0   4    91895.75    90985.40   1185.47 o 
  -1   0   4    55822.18    42882.29    569.99 o 
   1   0   4    34550.73    34863.13   1244.86 o 
   2   0   4   389716.25   414174.12   8397.75 o 
   3   0   4   425054.47   405424.75   5699.06 o 
   4   0   4   155566.19   168821.36   1782.23 o 
   5   0   4     8039.67    11385.88    396.46 o 
   6   0   4     2952.82     1615.83    123.97 o 
   7   0   4       78.72      712.79    114.62 o 
   8   0   4    39213.87    40135.28    788.49 o 
   9   0   4   102334.88   103105.02   2014.27 o 
  10   0   4    95977.09    91486.40   1844.97 o 
  11   0   4      648.93     2589.87    744.05 o 
  12   0   4    22092.97    20041.23   1094.62 o 
  13   0   4    30014.88    30210.85    677.20 o 
  14   0   4       46.85      242.20    207.17 o 
  15   0   4    17723.26    19488.44    887.14 o 
  16   0   4    13928.94    13192.61    786.98 o 
  17   0   4     4904.20     4850.65    593.81 o 
  18   0   4      883.88      765.52    479.34 o 
 -21   1   4     2192.58     3545.89   1141.12 o 
 -20   1   4    23082.77    23642.75    847.35 o 
 -19   1   4    46240.91    46838.39   1196.35 o 
 -18   1   4    23950.52    26228.66    834.72 o 
 -17   1   4      295.92      243.25    393.49 o 
 -16   1   4      966.31     1217.47    292.89 o 
 -15   1   4     1380.41     1877.51    311.21 o 
 -14   1   4    38755.96    39100.08    643.07 o 
 -13   1   4    58479.96    58209.69    807.68 o 
 -12   1   4    52527.65    55553.05    598.62 o 
 -11   1   4    15365.45    15244.54    264.82 o 
 -10   1   4      409.20      374.91     97.42 o 
  -9   1   4     4296.84     4482.00    147.85 o 
  -8   1   4     1778.76     2983.50    163.15 o 
  -7   1   4    60567.58    57520.13    659.05 o 
  -6   1   4   128353.33   126694.84   1254.75 o 
  -5   1   4     2854.40     3957.60    123.89 o 
  -4   1   4    40748.65    47058.11    446.43 o 
  -3   1   4   107049.03   108733.38    806.48 o 
  -2   1   4      625.77     1573.70     54.81 o 
  -1   1   4     1902.62     2377.32     84.75 o 
   0   1   4    60020.86    71966.28    725.38 o 
   1   1   4    37337.84    30250.96    513.80 o 
   2   1   4     1335.06     3108.91    145.32 o 
   3   1   4   142932.95   145827.28   1249.13 o 
   4   1   4   189675.14   192693.30   1859.06 o 
   5   1   4    42889.70    43987.00    435.93 o 
   6   1   4      410.17      617.99     74.98 o 
   7   1   4       93.17      270.81     75.47 o 
   8   1   4     1232.21     1913.31    123.56 o 
   9   1   4    34694.29    36425.26    470.08 o 
  10   1   4    85519.26    84137.72    922.02 o 
  11   1   4    76583.78    80795.88   1032.33 o 
  12   1   4     8967.67     9179.98    349.39 o 
  13   1   4      429.16     1395.86    511.38 o 
  14   1   4      340.06      337.42    299.50 o 
  15   1   4    14160.20    15606.49    462.62 o 
  16   1   4    34296.49    34299.45    726.82 o 
  17   1   4    28014.87    27749.07   1341.67 o 
  18   1   4    14471.39    14351.83    683.24 o 
 -20   2   4      770.00     1005.70    790.56 o 
 -19   2   4     4019.84     4969.26   1130.39 o 
 -18   2   4    11042.18    12937.52    614.26 o 
 -17   2   4      145.27      -88.48    220.05 o 
 -16   2   4    12008.38    11305.95    436.45 o 
 -15   2   4    14707.71    15338.68    479.04 o 
 -14   2   4     4675.59     4909.01    195.63 o 
 -13   2   4    26700.23    25301.50    368.35 o 
 -12   2   4    34723.46    35197.18    540.39 o 
 -11   2   4    18107.59    15991.88    265.71 o 
 -10   2   4      256.23      368.58     96.63 o 
  -9   2   4    29200.87    29595.65    382.47 o 
  -8   2   4    13013.31    12305.65    227.27 o 
  -7   2   4     3357.10     2362.34    116.88 o 
  -6   2   4   112319.44   120973.76   1123.52 o 
  -5   2   4    87092.31    87742.69    830.35 o 
  -4   2   4    21667.29    20529.29    253.24 o 
  -3   2   4    50105.46    46755.10    404.51 o 
  -2   2   4     2988.08     5173.92    100.83 o 
  -1   2   4     3603.72     6540.24    105.81 o 
   0   2   4    97102.30    89100.67    711.63 o 
   1   2   4   129486.79   134448.64   1171.98 o 
   2   2   4    54779.00    58720.27    565.46 o 
   3   2   4        6.21      457.40     57.44 o 
   4   2   4    62341.39    55252.73    547.23 o 
   5   2   4    33515.14    35550.11    375.74 o 
   6   2   4      415.27      972.97     83.62 o 
   7   2   4    66745.48    60936.03    700.15 o 
   8   2   4    60168.09    60109.44    705.24 o 
   9   2   4     6153.15     6219.35    230.86 o 
  10   2   4    15970.78    17690.03    728.58 o 
  11   2   4    49593.92    51002.85   1011.58 o 
  12   2   4     9724.24     9691.61    306.32 o 
  13   2   4     5629.40     5731.94    523.06 o 
  14   2   4    36537.86    36786.03    837.71 o 
  15   2   4    27065.15    28465.46    712.39 o 
  16   2   4       23.54     -135.93    372.03 o 
  17   2   4    26675.99    26689.21    660.86 o 
  18   2   4    25675.87    26265.32    675.51 o 
 -20   3   4      960.64      589.68    359.07 o 
 -19   3   4     5787.68     6486.60    536.81 o 
 -18   3   4      159.64      252.79    247.83 o 
 -17   3   4    15985.83    15143.48    522.94 o 
 -16   3   4    18965.39    18779.95    782.49 o 
 -15   3   4     3760.68     4019.20    529.42 o 
 -14   3   4     3607.16     3757.16    192.38 o 
 -13   3   4    10048.08    10674.83    247.29 o 
 -12   3   4     4106.68     4347.75    181.61 o 
 -11   3   4     3347.06     3696.01    163.16 o 
 -10   3   4    35560.06    33807.26    435.20 o 
  -9   3   4    22587.51    21513.31    319.60 o 
  -8   3   4     4964.29     5568.48    176.79 o 
  -7   3   4    14890.39    13409.67    238.03 o 
  -6   3   4    45040.48    47530.42    515.54 o 
  -5   3   4     4189.43     5655.11    151.12 o 
  -4   3   4     9072.30    13151.38    204.85 o 
  -3   3   4   130935.93   128493.00   1086.13 o 
  -2   3   4      614.29      921.83     68.25 o 
  -1   3   4      133.43      333.81     52.39 o 
   0   3   4    36291.10    35873.45    305.91 o 
   1   3   4    42927.05    37369.73    331.29 o 
   2   3   4    11987.60    16362.48    167.14 o 
   3   3   4    10365.37    11917.27    143.14 o 
   4   3   4     9252.36     9034.58    146.86 o 
   5   3   4     2328.63     2200.44     86.86 o 
   6   3   4    29307.87    29425.89    377.97 o 
   7   3   4    24789.12    24908.58    363.61 o 
   8   3   4     2801.16     3004.64    146.67 o 
   9   3   4     3723.36     3964.33    209.69 o 
  10   3   4     7395.21     6999.60    256.80 o 
  11   3   4     2580.38     3010.30    220.98 o 
  12   3   4     9732.96    10044.36    329.66 o 
  13   3   4    25075.79    23414.57    502.07 o 
  14   3   4    23865.75    23843.59    525.73 o 
  15   3   4      541.12      845.82    354.21 o 
  16   3   4     7611.81     8274.81    450.71 o 
  17   3   4     4978.29     5401.37    432.51 o 
  18   3   4      574.04      585.92    263.92 o 
 -20   4   4    21479.38    20875.42    668.97 o 
 -19   4   4     2032.57     1957.00    398.88 o 
 -18   4   4    17033.47    17632.82    580.79 o 
 -17   4   4    42554.29    41105.52   1067.28 o 
 -16   4   4     3198.66     3955.65    386.98 o 
 -15   4   4    22734.06    23173.60    593.30 o 
 -14   4   4   100534.40    96937.47    951.13 o 
 -13   4   4    44768.60    46637.79    589.63 o 
 -12   4   4     6916.22     6571.02    219.66 o 
 -11   4   4     8496.34     8237.76    226.16 o 
 -10   4   4    22060.03    23764.09    354.77 o 
  -9   4   4     1087.64     1278.40    118.58 o 
  -8   4   4   146213.78   142067.91   1350.20 o 
  -7   4   4   267184.62   260354.52   2332.51 o 
  -6   4   4    82388.88    78740.93    789.50 o 
  -5   4   4     2274.56     1646.81    107.13 o 
  -4   4   4    22690.14    21258.63    277.18 o 
  -3   4   4       76.38      810.42     79.85 o 
  -2   4   4    26866.06    29698.88    307.74 o 
  -1   4   4   184903.12   178689.03   1308.67 o 
   0   4   4   421028.72   433608.44   3283.89 o 
   1   4   4    68349.34    59589.41    517.74 o 
   2   4   4    14702.70    16717.52    192.67 o 
   3   4   4    33133.24    28911.43    277.89 o 
   4   4   4     6217.28     5324.03    123.98 o 
   5   4   4    71642.88    72052.06    649.86 o 
   6   4   4    93428.55    92149.91   1419.28 o 
   7   4   4    70460.79    70011.78    860.17 o 
   8   4   4     2983.85     3069.77    169.08 o 
   9   4   4    12578.37    12803.01    303.19 o 
  10   4   4    25928.41    25324.78    518.95 o 
  11   4   4      614.11      590.27    171.16 o 
  12   4   4    30763.17    30617.03    578.97 o 
  13   4   4    29471.27    28271.07    569.06 o 
  14   4   4     4536.02     4640.07    344.90 o 
  15   4   4     7456.08     6603.09    340.76 o 
  16   4   4    14458.38    13616.96    572.08 o 
  17   4   4    10014.56    10876.48   1459.49 o 
  18   4   4      114.11      -52.61    300.72 o 
 -20   5   4     3634.75     3805.47    389.64 o 
 -19   5   4      435.65      290.19    329.57 o 
 -18   5   4     1766.30     2442.88    397.07 o 
 -17   5   4    21078.72    21425.96    616.20 o 
 -16   5   4    45646.45    46077.52    907.78 o 
 -15   5   4    53566.52    50939.94    947.05 o 
 -14   5   4     8183.83     8915.93    344.21 o 
 -13   5   4      553.22      716.76    144.39 o 
 -12   5   4     3962.39     4294.85    195.22 o 
 -11   5   4    18630.10    18434.56    328.07 o 
 -10   5   4    41290.61    40525.73    512.58 o 
  -9   5   4    93807.37    92976.11    949.63 o 
  -8   5   4    53171.23    50675.08    580.46 o 
  -7   5   4     2667.07     2908.46    195.74 o 
  -6   5   4    17449.87    16728.01    279.73 o 
  -5   5   4       44.58       94.11     97.73 o 
  -4   5   4    22523.44    25969.51    321.24 o 
  -3   5   4    20332.02    18790.64    260.83 o 
  -2   5   4     1271.04     1385.40     99.07 o 
  -1   5   4     4744.13     5385.75    143.47 o 
   0   5   4    21382.51    21805.74    310.98 o 
   1   5   4    98483.20    92779.03    731.15 o 
   2   5   4    29710.82    31391.10    333.23 o 
   3   5   4     4248.65     4884.77    150.55 o 
   4   5   4     6781.13     6808.27    218.63 o 
   5   5   4    13081.72    14404.14    263.79 o 
   6   5   4    46531.56    46228.54    692.97 o 
   7   5   4    58760.86    56148.28    779.92 o 
   8   5   4    58288.16    57899.89    835.61 o 
   9   5   4    26324.54    25159.95    491.54 o 
  10   5   4     2654.98     3157.16    229.25 o 
  11   5   4       87.89       83.40    172.35 o 
  12   5   4    13373.29    15003.29    422.12 o 
  13   5   4    38731.60    39577.48    770.45 o 
  14   5   4    41519.17    42096.73    798.23 o 
  15   5   4    19183.89    18447.07    505.14 o 
  16   5   4     6907.70     6990.20    645.95 o 
  17   5   4     2747.81     2800.88    311.43 o 
 -20   6   4     4074.47     3648.72    679.66 o 
 -19   6   4     3167.43     2589.43    419.80 o 
 -18   6   4     1348.01     1391.07    302.66 o 
 -17   6   4     4353.83     4220.72    356.20 o 
 -16   6   4    14830.86    14137.56    513.49 o 
 -15   6   4    12246.19    13239.57    485.81 o 
 -14   6   4       52.38       76.57    221.39 o 
 -13   6   4     1002.46      724.60    152.18 o 
 -12   6   4      565.94      469.82    138.50 o 
 -11   6   4    20086.06    20047.46    353.94 o 
 -10   6   4    70666.38    69620.54   1097.97 o 
  -9   6   4    59149.86    58748.08    672.84 o 
  -8   6   4    29902.27    29191.77    409.42 o 
  -7   6   4     1212.52     1264.82    122.86 o 
  -6   6   4      787.22      889.38    107.42 o 
  -5   6   4     1310.50     1389.40    115.76 o 
  -4   6   4    75424.54    76123.38    747.76 o 
  -3   6   4   192522.41   183201.66   1588.62 o 
  -2   6   4   103672.30   106372.96    913.75 o 
  -1   6   4    25967.71    22984.89    295.53 o 
   0   6   4        8.31      252.88     93.50 o 
   1   6   4     1770.67     1559.07    110.12 o 
   2   6   4     8076.29     7928.96    185.59 o 
   3   6   4    85455.91    84187.43    764.07 o 
   4   6   4   214301.56   207227.20   1977.47 o 
   5   6   4    79000.88    73302.88    791.76 o 
   6   6   4     3807.25     4301.29    166.72 o 
   7   6   4     4697.92     5245.14    248.95 o 
   8   6   4      195.50      558.64    163.16 o 
   9   6   4     4935.92     5468.91    270.77 o 
  10   6   4    24158.58    24445.50    810.36 o 
  11   6   4    26752.45    26547.87    552.46 o 
  12   6   4     8249.25     8613.25    361.08 o 
  13   6   4     4752.02     4840.27    323.32 o 
  14   6   4    20123.30    20534.30    627.85 o 
  15   6   4     8507.52     9558.42    427.78 o 
  16   6   4      833.30      717.50    260.16 o 
  17   6   4     9602.16     8914.70    449.79 o 
 -19   7   4      157.79      196.86    287.62 o 
 -18   7   4     1738.01     1938.91    330.78 o 
 -17   7   4    11625.43    11255.80    503.79 o 
 -16   7   4    10467.45    10306.86    717.76 o 
 -15   7   4      163.25      181.95    248.83 o 
 -14   7   4      132.29      170.64    234.47 o 
 -13   7   4     3352.64     2875.59    219.06 o 
 -12   7   4     3752.61     4022.79    208.86 o 
 -11   7   4     2443.24     2151.05    173.23 o 
 -10   7   4     8699.42     9323.90    276.49 o 
  -9   7   4     4244.55     4080.55    193.04 o 
  -8   7   4      319.37      343.84    111.84 o 
  -7   7   4     6145.84     5812.05    187.18 o 
  -6   7   4       31.14       -5.45     98.57 o 
  -5   7   4     8127.99     7715.38    210.05 o 
  -4   7   4     4742.59     4855.82    169.10 o 
  -3   7   4      713.45      931.16    112.08 o 
  -2   7   4     2594.81     2622.97    130.76 o 
  -1   7   4     3136.56     2775.58    133.48 o 
   0   7   4     6358.90     6897.24    205.22 o 
   1   7   4      505.20      629.07    102.10 o 
   2   7   4     2057.43     2677.70    130.28 o 
   3   7   4     2756.38     3421.41    212.95 o 
   4   7   4     5852.56     5988.96    338.62 o 
   5   7   4    25587.85    25106.65    540.19 o 
   6   7   4    23447.06    23752.60    457.15 o 
   7   7   4    13792.61    12305.39    369.12 o 
   8   7   4     2359.31     2841.72    226.86 o 
   9   7   4      101.57      344.48    183.82 o 
  10   7   4        4.48       10.07    199.30 o 
  11   7   4     2779.12     2965.41    262.19 o 
  12   7   4     8215.86     7923.95    367.17 o 
  13   7   4     6979.13     6633.75    356.08 o 
  14   7   4     5561.98     5976.58    363.35 o 
  15   7   4      470.21      458.74    254.00 o 
  16   7   4      113.06      339.35    258.34 o 
  17   7   4      182.45      -13.81    320.82 o 
 -19   8   4     1643.75     1360.97    338.66 o 
 -18   8   4     6251.61     5765.89    429.42 o 
 -17   8   4    21783.17    22358.66    667.64 o 
 -16   8   4     5155.34     4622.37    385.07 o 
 -15   8   4       77.56      -53.59    254.65 o 
 -14   8   4     5029.18     5219.31    367.30 o 
 -13   8   4     9854.76    10683.14    384.21 o 
 -12   8   4     1409.83     1108.11    171.21 o 
 -11   8   4    13838.90    13777.08    325.24 o 
 -10   8   4    33211.50    33096.15    460.63 o 
  -9   8   4     9822.12     9800.79    254.00 o 
  -8   8   4     2728.02     2383.88    155.27 o 
  -7   8   4    26728.57    28199.99    419.61 o 
  -6   8   4     4307.58     3915.20    175.35 o 
  -5   8   4     1390.22     1018.81    124.55 o 
  -4   8   4    40064.05    39204.95    478.02 o 
  -3   8   4    36552.12    36572.46    456.38 o 
  -2   8   4     2769.46     1920.06    136.73 o 
  -1   8   4     6085.72     5744.98    196.05 o 
   0   8   4    31908.32    31019.70    391.24 o 
   1   8   4    10016.48    10206.76    326.62 o 
   2   8   4     4528.81     4319.21    258.39 o 
   3   8   4    53635.41    53893.72    563.05 o 
   4   8   4    31262.09    30352.99    453.38 o 
   5   8   4      104.05      196.82    141.23 o 
   6   8   4     8193.45    10061.76    355.73 o 
   7   8   4     8979.72     8034.20    333.33 o 
   8   8   4       40.72      179.58    183.46 o 
   9   8   4     3655.40     3466.46    268.85 o 
  10   8   4    18073.74    17366.15    476.25 o 
  11   8   4     8084.42     8560.27    382.98 o 
  12   8   4       92.58     -212.29    222.02 o 
  13   8   4    16492.61    15305.52    530.62 o 
  14   8   4     6919.90     6709.97    390.84 o 
  15   8   4       35.27      119.29    261.20 o 
  16   8   4     2230.12     2260.67    324.60 o 
  17   8   4     3008.86     3226.61    643.89 o 
 -18   9   4     9247.30     9098.25    515.93 o 
 -17   9   4     2983.64     3400.58    379.19 o 
 -16   9   4      577.96      775.96    296.92 o 
 -15   9   4     1090.24      560.15    336.76 o 
 -14   9   4     4537.89     4347.86    453.15 o 
 -13   9   4     8461.87     8554.37    439.01 o 
 -12   9   4     9415.85     8810.26    328.40 o 
 -11   9   4    16357.86    17503.75    527.92 o 
 -10   9   4     8390.31     6995.14    263.20 o 
  -9   9   4       47.96      -27.84    149.43 o 
  -8   9   4     4703.83     4526.78    212.49 o 
  -7   9   4      370.76      112.64    126.98 o 
  -6   9   4    15094.08    13974.94    290.63 o 
  -5   9   4    10868.53    12050.42    269.17 o 
  -4   9   4     1415.32     1552.65    143.88 o 
  -3   9   4      125.28       99.89    117.31 o 
  -2   9   4     1250.59     1436.49    169.73 o 
  -1   9   4    21634.35    21515.85    348.87 o 
   0   9   4    10981.00    10395.74    246.14 o 
   1   9   4        6.76       83.60    113.91 o 
   2   9   4      382.21      967.20    123.17 o 
   3   9   4     3109.66     3088.39    162.41 o 
   4   9   4    20183.71    20532.25    374.36 o 
   5   9   4     6426.55     6791.84    464.69 o 
   6   9   4     8046.86     6674.09    326.04 o 
   7   9   4     5046.25     5405.84    304.15 o 
   8   9   4     1074.66      785.05    223.96 o 
   9   9   4      104.82     -205.54    205.54 o 
  10   9   4     6782.86     6397.63    351.96 o 
  11   9   4    21954.36    20432.33    544.13 o 
  12   9   4    22672.26    22277.73    696.23 o 
  13   9   4     6734.81     6431.59    394.88 o 
  14   9   4     1928.13     1235.63    280.64 o 
  15   9   4     1941.81     1545.71    318.62 o 
  16   9   4     1817.59     1252.01    565.19 o 
 -18  10   4      576.58      263.27    376.86 o 
 -17  10   4     6818.36     6356.56    530.32 o 
 -16  10   4     1255.34     1521.34    319.90 o 
 -15  10   4     3277.56     3163.68    364.18 o 
 -14  10   4    21697.43    22032.57    656.11 o 
 -13  10   4    31523.99    32285.82    776.74 o 
 -12  10   4     7565.98     8003.30    370.00 o 
 -11  10   4     1478.88     1229.93    185.84 o 
 -10  10   4     3429.44     3485.17    222.84 o 
  -9  10   4     8915.37     8613.43    291.75 o 
  -8  10   4    43543.62    44418.87    608.06 o 
  -7  10   4    61774.04    60197.04    696.80 o 
  -6  10   4    70996.18    73653.83    803.77 o 
  -5  10   4    35249.57    34400.73    475.79 o 
  -4  10   4      776.63      615.92    143.79 o 
  -3  10   4     2162.00     2186.05    168.11 o 
  -2  10   4    25513.34    26790.32    411.44 o 
  -1  10   4   121637.28   120830.10   1179.15 o 
   0  10   4   112673.88   112925.45   1337.01 o 
   1  10   4    42491.39    43822.81    526.54 o 
   2  10   4    22152.08    22277.95    373.35 o 
   3  10   4     2610.35     2549.03    213.23 o 
   4  10   4     2232.58     2271.65    214.97 o 
   5  10   4     6133.68     7570.89    453.33 o 
   6  10   4    51019.53    47438.88    835.47 o 
   7  10   4    34169.69    32467.14    671.78 o 
   8  10   4     5223.31     5326.96    353.32 o 
   9  10   4      427.75      552.98    234.73 o 
  10  10   4      172.01      -76.36    228.76 o 
  11  10   4      382.90      411.43    254.63 o 
  12  10   4     1215.85     1241.69    284.87 o 
  13  10   4    14810.70    15668.53    634.17 o 
  14  10   4     9204.37     8873.27    467.97 o 
  15  10   4      118.69       92.21    275.11 o 
 -17  11   4     4618.88     4810.41    518.33 o 
 -16  11   4    25847.95    25020.74    898.33 o 
 -15  11   4    32683.10    33158.46    989.40 o 
 -14  11   4    10220.35     9585.20    505.09 o 
 -13  11   4      108.68     -268.30    268.30 o 
 -12  11   4       87.77      -26.58    262.89 o 
 -11  11   4     2573.35     2879.14    250.51 o 
 -10  11   4    12919.50    12880.65    353.07 o 
  -9  11   4    30536.69    30439.44    505.71 o 
  -8  11   4    18560.56    18720.48    393.95 o 
  -7  11   4     3915.73     3930.91    232.82 o 
  -6  11   4     2793.98     3119.36    201.63 o 
  -5  11   4     4742.68     4656.75    250.39 o 
  -4  11   4      487.54      907.66    161.66 o 
  -3  11   4     6756.31     7001.21    247.55 o 
  -2  11   4    13833.65    13531.46    360.48 o 
  -1  11   4     4617.53     5573.43    268.28 o 
   0  11   4     8923.13     8978.76    280.39 o 
   1  11   4    15576.20    15713.83    353.24 o 
   2  11   4     3400.48     3363.17    246.99 o 
   3  11   4      557.84      672.17    198.40 o 
   4  11   4       45.92      313.53    230.91 o 
   5  11   4      142.10      670.81    257.13 o 
   6  11   4     7419.59     6755.86    370.75 o 
   7  11   4    25299.42    25238.64    710.46 o 
   8  11   4    42048.96    40196.82    787.14 o 
   9  11   4    20983.41    19481.28    559.14 o 
  10  11   4     3358.60     2874.67    335.51 o 
  11  11   4     3570.00     2863.09    497.78 o 
  12  11   4     5631.56     5377.63    395.46 o 
  13  11   4     8384.11     8404.29    469.28 o 
  14  11   4    17089.17    17092.09   1387.90 o 
  15  11   4    14248.42    15074.21   1015.92 o 
 -16  12   4     1427.41      813.92    331.33 o 
 -15  12   4     1844.81     1605.63    420.61 o 
 -14  12   4      149.86     -212.50    449.74 o 
 -13  12   4      895.17      663.08    303.98 o 
 -12  12   4     2987.80     2846.91    477.10 o 
 -11  12   4      829.34      277.84    401.62 o 
 -10  12   4    16914.76    17109.91    443.87 o 
  -9  12   4    28354.62    29167.42    513.73 o 
  -8  12   4     4107.96     3967.41    248.47 o 
  -7  12   4       35.39     -168.25    168.25 o 
  -6  12   4      368.85       41.24    172.65 o 
  -5  12   4        0.95      -17.99    159.93 o 
  -4  12   4     5247.32     5438.52    318.16 o 
  -3  12   4    40075.85    41741.80    575.17 o 
  -2  12   4    36043.57    39185.05    552.46 o 
  -1  12   4    14150.77    14796.32    347.22 o 
   0  12   4     1378.22     1381.14    186.89 o 
   1  12   4     1449.55     1491.63    233.02 o 
   2  12   4      951.00      869.49    221.79 o 
   3  12   4    14137.35    14829.22    497.12 o 
   4  12   4    19121.93    18441.92    543.14 o 
   5  12   4    20034.54    20648.60    575.19 o 
   6  12   4       32.57     -190.60    230.27 o 
   7  12   4     8410.68     7528.68    409.03 o 
   8  12   4     4662.52     4345.49    535.22 o 
   9  12   4      117.32     -132.37    257.66 o 
  10  12   4    11177.48    10379.87    543.24 o 
  11  12   4    15302.55    15976.27    895.57 o 
  12  12   4     3385.18     3149.45    372.14 o 
  13  12   4     1537.38      989.48    316.99 o 
  14  12   4    10530.96     9815.76    908.60 o 
 -15  13   4      106.85     -162.04    301.14 o 
 -14  13   4     2683.34     2315.07    373.65 o 
 -13  13   4     1407.55      582.90    319.09 o 
 -12  13   4       90.98     -284.21    284.21 o 
 -11  13   4     3108.97     2693.51    362.23 o 
 -10  13   4     7736.64     7141.67    384.92 o 
  -9  13   4      308.78      362.20    249.42 o 
  -8  13   4     7358.92     7856.62    324.75 o 
  -7  13   4     7875.75     7403.18    361.31 o 
  -6  13   4     1287.52      946.70    203.29 o 
  -5  13   4      697.96      310.03    192.80 o 
  -4  13   4     4848.82     5015.04    277.77 o 
  -3  13   4     3774.72     3343.04    238.91 o 
  -2  13   4      278.55      -70.12    169.32 o 
  -1  13   4     9624.81     9629.10    344.13 o 
   0  13   4     9575.64    10376.18    396.81 o 
   1  13   4      393.89      584.89    251.28 o 
   2  13   4     8149.33     8049.06    686.71 o 
   3  13   4     5759.99     5909.56    477.08 o 
   4  13   4      710.19      657.20    272.09 o 
   5  13   4     1150.32      998.96    283.66 o 
   6  13   4     9765.21     9190.75    459.37 o 
   7  13   4     4831.32     4309.22    384.19 o 
   8  13   4      325.78      272.12    277.21 o 
   9  13   4    11695.90    12481.11    544.57 o 
  10  13   4     6868.16     6626.71    450.78 o 
  11  13   4      129.79     -285.82    285.82 o 
  12  13   4     2917.49     2565.95    379.20 o 
  13  13   4     4356.81     3577.17    729.74 o 
 -14  14   4     8399.66     6614.39    495.23 o 
 -13  14   4     3219.38     3330.53    415.39 o 
 -12  14   4     3781.82     4003.79    582.83 o 
 -11  14   4    28169.73    29459.22   1115.77 o 
 -10  14   4    30795.32    30621.11    813.06 o 
  -9  14   4     3318.47     3381.96    334.75 o 
  -8  14   4     1465.41     1239.67    238.57 o 
  -7  14   4     3405.92     3058.72    258.78 o 
  -6  14   4      572.99      233.22    229.94 o 
  -5  14   4    20077.63    19417.46    521.61 o 
  -4  14   4    48970.75    50751.86    807.62 o 
  -3  14   4    38089.27    41084.73    708.55 o 
  -2  14   4      397.02      301.30    219.95 o 
  -1  14   4    10966.86    12326.40    614.61 o 
   0  14   4     1898.94     1780.62    416.95 o 
   1  14   4     8302.29     8433.27    684.10 o 
   2  14   4    28781.88    31503.34    744.38 o 
   3  14   4    26854.62    27710.93    703.18 o 
   4  14   4    13978.11    14606.55    555.53 o 
   5  14   4        9.21     -262.01    262.01 o 
   6  14   4     8917.10     9562.42    719.36 o 
   7  14   4     3602.38     3794.79    397.93 o 
   8  14   4     8513.52     8022.96    488.68 o 
   9  14   4    21960.00    21540.69    699.84 o 
  10  14   4    10509.56     9889.00    870.53 o 
  11  14   4      187.09      -83.06    313.23 o 
 -12  15   4    32098.44    32249.80   1001.19 o 
 -11  15   4    10253.11    10302.61   1163.46 o 
 -10  15   4      223.51     -250.88    303.83 o 
  -9  15   4     5462.15     5558.00    454.02 o 
  -8  15   4       29.19     -259.36    269.01 o 
  -7  15   4     7409.90     7147.86    458.49 o 
  -6  15   4    23870.44    25999.86    580.26 o 
  -5  15   4    20257.65    22909.71    703.42 o 
  -4  15   4     1406.78     1297.02    282.85 o 
  -3  15   4    17558.46    18705.49    564.30 o 
  -2  15   4    24425.83    26832.30   1026.09 o 
  -1  15   4     1459.22      921.15    472.58 o 
   0  15   4     6955.71     7462.70    452.00 o 
   1  15   4     5563.45     6075.24    440.59 o 
   2  15   4       21.32     -130.74    274.21 o 
   3  15   4     6693.83     6615.16    450.01 o 
   4  15   4    24224.61    24519.22   3713.11 o 
   5  15   4    31871.70    32812.89   2264.35 o 
   6  15   4     2407.98     2071.62    815.43 o 
   7  15   4     4657.03     4192.90    740.18 o 
   8  15   4     1554.72     1959.91    419.98 o 
   9  15   4     5732.91     5067.43    459.34 o 
  10  15   4    22550.76    20819.15   1244.86 o 
 -10  16   4      728.77     1119.11    416.78 o 
  -9  16   4       19.62     -409.37    579.50 o 
  -8  16   4      210.07      280.98    386.78 o 
  -7  16   4     7372.26     6387.00    468.05 o 
  -6  16   4    19188.77    21438.21    796.73 o 
  -5  16   4    30316.31    35351.12    783.95 o 
  -4  16   4    16877.78    18014.31    802.60 o 
  -3  16   4      338.13      421.80    316.62 o 
  -2  16   4      325.59       98.36    312.56 o 
  -1  16   4     3020.40     3053.19    417.64 o 
   0  16   4    23961.10    25729.11    983.60 o 
   1  16   4    36614.25    39831.45    889.63 o 
   2  16   4    27324.52    30418.30    788.09 o 
   3  16   4     5498.23     6062.90    496.35 o 
   4  16   4       97.84     -295.20    311.09 o 
   5  16   4     1619.34      464.96    382.81 o 
   6  16   4      749.96      254.63    439.13 o 
   7  16   4    19794.10    19112.35   1289.29 o 
   8  16   4    22785.35    22799.14    973.18 o 
  -6  17   4     4608.76     2854.58    679.66 o 
  -5  17   4        7.63     -275.44    379.01 o 
  -4  17   4     8234.62     8762.38   1112.50 o 
  -3  17   4     7581.28     7875.07    534.69 o 
  -2  17   4       15.33      -49.20    316.01 o 
  -1  17   4     7386.07     8068.83    550.80 o 
   0  17   4     3930.65     2831.22    414.27 o 
   1  17   4       45.86     -317.21    317.21 o 
   2  17   4     5708.68     6179.28    515.37 o 
   3  17   4    12078.06    11924.92    623.74 o 
   4  17   4     4583.15     4095.37    478.04 o 
   5  17   4      137.56     -192.12    340.38 o 
   6  17   4     4397.04     3315.62    747.63 o 
  -4  18   4    11790.04    10345.18   1044.53 o 
  -3  18   4     4421.08     1695.58    665.35 o 
  -2  18   4     2511.80     2183.95    479.88 o 
  -1  18   4    10653.26    10951.13    770.12 o 
   0  18   4     4515.34     4964.33   1325.24 o 
   1  18   4      192.50      -96.85    351.51 o 
   2  18   4     6179.65     6279.31    534.23 o 
 -21   1   5      672.82      382.76    364.24 o 
 -20   1   5     7092.64     7316.59    546.36 o 
 -19   1   5    26515.36    26510.44    869.95 o 
 -18   1   5    24848.28    23993.82    799.11 o 
 -17   1   5     8397.77     7992.48    495.46 o 
 -16   1   5       66.50      220.79    255.14 o 
 -15   1   5    11278.08    10585.61    294.02 o 
 -14   1   5      651.66      689.61    138.97 o 
 -13   1   5    56777.62    56054.23    617.59 o 
 -12   1   5   108155.13   110954.23   1256.49 o 
 -11   1   5    45247.38    45438.34    506.80 o 
 -10   1   5     6315.45     6547.23    180.96 o 
  -9   1   5     8093.02     8342.96    191.10 o 
  -8   1   5    11537.39    10334.25    200.55 o 
  -7   1   5      390.26      490.46     90.78 o 
  -6   1   5   149850.56   148989.30   1379.00 o 
  -5   1   5   268471.53   280875.22   2501.00 o 
  -4   1   5   122697.34   140175.80   1186.48 o 
  -3   1   5     2854.01     3366.83     95.13 o 
  -2   1   5     1946.76     2575.98     77.70 o 
  -1   1   5     9684.39    10365.06    132.60 o 
   0   1   5      436.64      367.56     37.57 o 
   1   1   5    24910.19    24493.47    492.94 o 
   2   1   5    86400.45    81617.19   1532.14 o 
   3   1   5    10750.70    12290.08    277.14 o 
   4   1   5    20337.64    21569.46    241.91 o 
   5   1   5    24255.85    23746.20    233.02 o 
   6   1   5     6813.20     7081.47    165.50 o 
   7   1   5      853.09     1301.42     89.80 o 
   8   1   5     8343.08     7680.03    224.27 o 
   9   1   5    11241.15    11256.83    273.48 o 
  10   1   5       64.72      125.51    109.07 o 
  11   1   5    39291.25    39949.70    607.79 o 
  12   1   5    32561.63    32787.81    642.40 o 
  13   1   5     7336.97     7590.50    370.03 o 
  14   1   5     1163.02     1177.03    359.99 o 
  15   1   5     1580.07     1654.23    235.37 o 
  16   1   5      444.73      856.68    276.99 o 
  17   1   5     2930.18     2460.18    353.69 o 
  18   1   5    16210.43    16770.42   1273.47 o 
 -21   2   5    14034.30    12262.36    690.41 o 
 -20   2   5    10095.61     9606.91    604.52 o 
 -19   2   5     2017.02     2863.06    676.09 o 
 -18   2   5      600.25     1332.66    375.60 o 
 -17   2   5     1566.21     1874.00    331.33 o 
 -16   2   5      734.33      762.17    228.39 o 
 -15   2   5     2966.55     2733.31    190.25 o 
 -14   2   5    12323.83    13276.17    280.22 o 
 -13   2   5     1509.28     1014.28    130.19 o 
 -12   2   5     4352.78     4816.17    178.76 o 
 -11   2   5    11743.45    10160.34    237.78 o 
 -10   2   5     2779.20     3002.37    143.47 o 
  -9   2   5       59.03      113.09     89.99 o 
  -8   2   5       63.07      -19.61     85.01 o 
  -7   2   5     1877.19     1354.35    104.86 o 
  -6   2   5    17262.77    16414.50    301.29 o 
  -5   2   5    55312.45    62625.94    826.54 o 
  -4   2   5    79269.44    80455.54    802.09 o 
  -3   2   5    32143.55    30909.59    291.14 o 
  -2   2   5    16522.18    16883.82    195.51 o 
  -1   2   5    14402.54    15102.26    155.99 o 
   0   2   5     1391.48     1867.80     67.86 o 
   1   2   5    35305.39    30437.09    305.91 o 
   2   2   5    58632.80    61124.07    594.90 o 
   3   2   5    83740.20    83257.71    724.51 o 
   4   2   5    24443.65    21201.37    240.75 o 
   5   2   5    27213.40    28598.59    333.12 o 
   6   2   5    32636.01    31153.72    359.26 o 
   7   2   5    45664.07    45684.17    553.41 o 
   8   2   5    43324.22    40839.70    555.79 o 
   9   2   5    31122.94    32310.15    486.93 o 
  10   2   5    20691.42    18728.21    367.78 o 
  11   2   5     9298.61    10642.29    472.56 o 
  12   2   5     3204.13     4046.35    337.84 o 
  13   2   5    11834.20    12477.19    445.80 o 
  14   2   5    11791.31    12274.28    498.07 o 
  15   2   5    13445.88    13820.24    915.20 o 
  16   2   5     6244.81     6437.07    434.71 o 
  17   2   5     2686.18     3039.85    307.02 o 
  18   2   5        8.16      235.32    293.60 o 
 -21   3   5    19782.96    21284.18   1201.93 o 
 -20   3   5    11279.08    11616.00    649.34 o 
 -19   3   5     1325.17      763.62    343.56 o 
 -18   3   5      825.25      856.88    261.45 o 
 -17   3   5       87.39      284.25    232.59 o 
 -16   3   5    17107.71    16511.99    520.35 o 
 -15   3   5    69870.09    71981.11   1386.99 o 
 -14   3   5    74923.03    73162.65    829.90 o 
 -13   3   5    39857.89    38291.49    473.94 o 
 -12   3   5     7276.18     7835.72    236.76 o 
 -11   3   5       35.52       98.97    103.09 o 
 -10   3   5     4534.23     4132.97    162.14 o 
  -9   3   5    67244.60    66340.48    863.34 o 
  -8   3   5   164624.05   163296.91   1515.38 o 
  -7   3   5   140580.41   140180.73   1310.00 o 
  -6   3   5    12623.16    10690.38    211.58 o 
  -5   3   5     1345.96     1175.05     96.25 o 
  -4   3   5       85.70      187.55     70.04 o 
  -3   3   5     2121.81     1734.64     75.61 o 
  -2   3   5    81577.75    84242.91    666.58 o 
  -1   3   5   123610.80   123299.38    938.69 o 
   0   3   5    30744.45    29951.77    293.00 o 
   1   3   5     4116.88     3992.40    103.43 o 
   2   3   5    18591.50    20860.59    249.40 o 
   3   3   5    49012.23    45605.17    682.44 o 
   4   3   5     6421.49     4913.31    156.48 o 
   5   3   5    34463.95    33088.50    483.61 o 
   6   3   5    53982.82    55373.18    606.11 o 
   7   3   5     3399.34     3769.20    168.42 o 
   8   3   5    30806.45    32993.38    454.31 o 
   9   3   5    70912.78    71488.05    894.62 o 
  10   3   5    21213.92    20638.96    494.95 o 
  11   3   5      493.27      438.43    160.94 o 
  12   3   5    12520.09    13652.38    373.89 o 
  13   3   5     4877.99     5425.92    281.02 o 
  14   3   5     7981.79     8508.02    483.28 o 
  15   3   5    41156.78    41268.21    897.67 o 
  16   3   5    51643.64    53355.84   1193.86 o 
  17   3   5    23123.56    25113.49    786.55 o 
  18   3   5      121.12      150.24    422.11 o 
 -20   4   5     3901.26     3805.37    374.31 o 
 -19   4   5       61.31      233.89    272.37 o 
 -18   4   5     2377.93     2278.44    312.42 o 
 -17   4   5      105.72      532.78    242.16 o 
 -16   4   5    17284.47    15500.40    922.91 o 
 -15   4   5    12818.42    12772.34    354.92 o 
 -14   4   5     2669.66     3453.62    180.09 o 
 -13   4   5      253.54      643.69    136.88 o 
 -12   4   5     6566.48     6477.19    218.64 o 
 -11   4   5    14077.10    13143.41    274.78 o 
 -10   4   5      497.49     1046.29    118.37 o 
  -9   4   5     8543.75     8917.62    220.37 o 
  -8   4   5    11146.64    11639.22    295.02 o 
  -7   4   5     4412.00     4626.58    161.90 o 
  -6   4   5    31648.90    32254.70    397.86 o 
  -5   4   5    36486.98    36536.88    480.99 o 
  -4   4   5    29891.61    28734.48    355.18 o 
  -3   4   5    13078.90    13726.67    213.51 o 
  -2   4   5     1027.20      754.59     68.45 o 
  -1   4   5     3437.00     2418.87     91.40 o 
   0   4   5    47503.54    51110.73    457.98 o 
   1   4   5   128250.13   120869.15    907.12 o 
   2   4   5    53930.68    56367.96    488.95 o 
   3   4   5    13959.29    13871.20    207.11 o 
   4   4   5      110.21       54.23     66.61 o 
   5   4   5        7.29      307.44    101.32 o 
   6   4   5     3495.23     3049.18    198.32 o 
   7   4   5    57002.55    58204.91    741.69 o 
   8   4   5    71745.07    66607.22    840.61 o 
   9   4   5    39961.29    42490.29    607.12 o 
  10   4   5      936.95      764.59    163.93 o 
  11   4   5      186.05      310.67    163.17 o 
  12   4   5      129.74      -38.52    173.71 o 
  13   4   5     3296.04     3616.54    313.92 o 
  14   4   5    17225.75    16461.39    558.66 o 
  15   4   5    15650.39    16263.10    531.81 o 
  16   4   5     4509.00     4192.68    402.16 o 
  17   4   5      452.52      651.75    308.47 o 
 -20   5   5     6842.48     7761.69    477.62 o 
 -19   5   5    23434.00    22477.71    681.37 o 
 -18   5   5    16832.04    17067.08   1931.67 o 
 -17   5   5       76.95      215.58    468.61 o 
 -16   5   5    20196.96    20303.77    704.93 o 
 -15   5   5    14201.47    13778.26    476.34 o 
 -14   5   5       15.64       64.76    138.21 o 
 -13   5   5    40131.75    37202.50    521.09 o 
 -12   5   5    41574.58    44518.54    706.56 o 
 -11   5   5     5118.26     4559.34    192.19 o 
 -10   5   5    16620.19    15541.94    321.15 o 
  -9   5   5    68854.96    68372.94    742.67 o 
  -8   5   5    17511.11    17425.68    295.30 o 
  -7   5   5    18084.01    18027.02    295.89 o 
  -6   5   5   101678.38   101346.79    997.57 o 
  -5   5   5    42450.34    41004.62    479.21 o 
  -4   5   5     1115.33     1271.86    107.28 o 
  -3   5   5    40906.17    44058.27    471.42 o 
  -2   5   5    76358.32    69574.34    670.59 o 
  -1   5   5     5706.95     5899.75    152.22 o 
   0   5   5    22899.94    21886.08    245.22 o 
   1   5   5    87381.80    84374.87    794.80 o 
   2   5   5    24424.49    23015.07    359.64 o 
   3   5   5     6555.21     5391.73    164.90 o 
   4   5   5    29028.37    29520.94    390.88 o 
   5   5   5    21660.65    20201.30    350.81 o 
   6   5   5      126.57      -81.87    124.35 o 
   7   5   5    19105.34    17640.70    380.29 o 
   8   5   5    25561.76    25048.79    957.67 o 
   9   5   5      368.93      429.71    160.70 o 
  10   5   5    13773.59    12947.13    365.45 o 
  11   5   5    18223.19    18597.50    449.03 o 
  12   5   5     7601.90     6902.92    320.46 o 
  13   5   5      835.33      694.18    225.06 o 
  14   5   5     7836.13     7552.49    354.95 o 
  15   5   5     5603.16     5650.48    465.08 o 
  16   5   5       29.60     -160.35    226.64 o 
  17   5   5     5524.82     4818.49    361.72 o 
 -20   6   5       25.09      241.52    293.94 o 
 -19   6   5     8645.66     8233.84    583.89 o 
 -18   6   5    14507.18    14082.90    653.54 o 
 -17   6   5    11992.18    11076.47    490.08 o 
 -16   6   5      628.73      529.06    259.58 o 
 -15   6   5     8937.54     8685.32    418.39 o 
 -14   6   5    26318.43    26434.89    448.58 o 
 -13   6   5     1903.46     1630.49    170.70 o 
 -12   6   5    19674.06    18708.62    424.47 o 
 -11   6   5    26371.91    26539.06    417.80 o 
 -10   6   5     1736.03     2014.87    155.02 o 
  -9   6   5     6046.90     6374.40    213.49 o 
  -8   6   5    26222.24    26074.75    385.38 o 
  -7   6   5    39647.55    37330.99    475.14 o 
  -6   6   5     4201.82     4507.36    161.89 o 
  -5   6   5    17348.06    17609.94    279.66 o 
  -4   6   5     7563.01     6453.52    186.67 o 
  -3   6   5     8704.32     8412.72    196.49 o 
  -2   6   5    71658.41    65655.10    633.44 o 
  -1   6   5    45150.91    47048.35    484.83 o 
   0   6   5    10571.15     9480.45    209.10 o 
   1   6   5       50.64      254.78     89.73 o 
   2   6   5      439.93      937.46    107.41 o 
   3   6   5        5.08      119.93     94.26 o 
   4   6   5    45142.02    44651.61    606.31 o 
   5   6   5   114671.69   108505.74   1221.96 o 
   6   6   5    49178.80    48810.07    684.36 o 
   7   6   5     2789.44     3113.03    262.03 o 
   8   6   5     3751.90     3169.09    218.13 o 
   9   6   5     1405.09     1613.23    199.13 o 
  10   6   5     3422.85     3473.96    247.98 o 
  11   6   5    17068.44    16453.23    586.03 o 
  12   6   5    34046.78    34394.59    659.96 o 
  13   6   5    10973.04    10501.01    399.31 o 
  14   6   5      195.90      -29.64    342.84 o 
  15   6   5     4108.67     4325.23    390.48 o 
  16   6   5       45.48      195.93    262.03 o 
  17   6   5     1691.68     1958.50    304.56 o 
 -19   7   5     4475.52     4873.46    415.76 o 
 -18   7   5    33075.82    32757.33    809.18 o 
 -17   7   5    42512.57    43659.03    929.84 o 
 -16   7   5    22217.95    20570.91    692.56 o 
 -15   7   5      364.59      257.72    342.36 o 
 -14   7   5     1071.79     1285.80    200.65 o 
 -13   7   5     2639.17     3274.69    213.83 o 
 -12   7   5    45871.09    43114.52    585.75 o 
 -11   7   5   121025.41   125800.87   1281.41 o 
 -10   7   5    93034.46    88658.92    955.40 o 
  -9   7   5    13490.81    14449.91    305.98 o 
  -8   7   5      870.20     1249.84    130.67 o 
  -7   7   5     7715.31     6854.90    204.12 o 
  -6   7   5     5114.55     3994.03    162.89 o 
  -5   7   5    76334.19    77503.01    813.22 o 
  -4   7   5   166138.30   160293.50   1451.63 o 
  -3   7   5    72889.43    74775.53    749.16 o 
  -2   7   5     4777.68     4129.22    153.81 o 
  -1   7   5    46473.21    46317.91    494.96 o 
   0   7   5    10473.63    10447.18    237.46 o 
   1   7   5     8922.93     8818.88    200.78 o 
   2   7   5    78192.37    77360.90    794.01 o 
   3   7   5    70544.43    66603.16    847.63 o 
   4   7   5     4510.13     4747.26    254.36 o 
   5   7   5    29483.73    30550.32    514.27 o 
   6   7   5    47052.99    45311.57    730.02 o 
   7   7   5    20454.27    19168.29    446.91 o 
   8   7   5     6742.27     6140.79    294.07 o 
   9   7   5    45102.39    44515.66    747.45 o 
  10   7   5    17488.02    17063.85    453.79 o 
  11   7   5     6463.72     6341.02    330.92 o 
  12   7   5    60227.57    60411.46   1014.05 o 
  13   7   5    69995.47    67566.48   1404.39 o 
  14   7   5     9975.66     9257.55    424.71 o 
  15   7   5     2001.81     2354.87    298.23 o 
  16   7   5     7711.56     7624.98    419.93 o 
  17   7   5       35.08      128.78    493.65 o 
 -19   8   5    11500.17    11674.32    560.37 o 
 -18   8   5    20688.05    21894.18    718.80 o 
 -17   8   5     5445.97     5126.65    523.73 o 
 -16   8   5     2614.63     2664.96    422.41 o 
 -15   8   5     6575.68     6564.32    416.82 o 
 -14   8   5      111.11      236.42    251.50 o 
 -13   8   5     8288.69     8341.89    290.70 o 
 -12   8   5    16467.49    16010.43    358.88 o 
 -11   8   5    11849.23    11878.93    316.40 o 
 -10   8   5     2852.59     2813.37    181.67 o 
  -9   8   5    39155.63    39520.77    510.31 o 
  -8   8   5    57401.13    58213.26    656.10 o 
  -7   8   5     7131.98     7093.24    219.44 o 
  -6   8   5     5187.98     5030.84    226.07 o 
  -5   8   5     3107.88     2783.73    152.80 o 
  -4   8   5     3553.40     3498.59    162.90 o 
  -3   8   5    37383.01    34028.73    436.79 o 
  -2   8   5   127018.80   125351.16   1174.21 o 
  -1   8   5    83404.32    86457.00    821.61 o 
   0   8   5     8196.01     7841.23    255.87 o 
   1   8   5     5569.47     5169.47    226.81 o 
   2   8   5      115.48      -33.79    101.61 o 
   3   8   5    30274.35    30428.30    448.59 o 
   4   8   5    90121.03    86017.80   1046.57 o 
   5   8   5    78869.12    78244.96   1114.09 o 
   6   8   5    52081.92    52046.23    834.54 o 
   7   8   5     3841.33     3991.14    264.73 o 
   8   8   5     3391.99     3290.78    261.32 o 
   9   8   5      881.81      723.00    219.37 o 
  10   8   5    43903.14    42685.10    767.39 o 
  11   8   5    66771.09    63770.09   1080.14 o 
  12   8   5    33967.61    35109.79    955.19 o 
  13   8   5     2481.61     2510.88    328.90 o 
  14   8   5      317.12      -98.00    245.35 o 
  15   8   5      690.46      954.48    282.09 o 
  16   8   5      943.25     1498.79    386.33 o 
 -18   9   5     1315.01     1370.44    332.87 o 
 -17   9   5    17228.07    17147.91    841.21 o 
 -16   9   5    57914.70    58473.98   1140.36 o 
 -15   9   5    40960.87    41650.52   1538.39 o 
 -14   9   5     5315.19     4176.32    508.00 o 
 -13   9   5     5523.00     4922.35    272.29 o 
 -12   9   5     6831.45     7771.07    286.58 o 
 -11   9   5     1502.54     1803.62    190.68 o 
 -10   9   5    59472.50    57067.61    717.64 o 
  -9   9   5   125089.47   127896.87   1457.37 o 
  -8   9   5    52557.57    49180.11    598.50 o 
  -7   9   5        3.18      136.66    132.82 o 
  -6   9   5    15658.68    17647.98    322.52 o 
  -5   9   5     2897.14     2126.69    179.53 o 
  -4   9   5    10037.72     8771.42    243.98 o 
  -3   9   5    91156.81    91968.01    926.12 o 
  -2   9   5    78047.59    73866.99    776.49 o 
  -1   9   5    19218.45    21448.69    346.80 o 
   0   9   5    13701.37    13847.19    271.33 o 
   1   9   5    25428.61    25810.54    363.90 o 
   2   9   5     1231.70     1661.75    149.51 o 
   3   9   5    15617.36    16472.88    403.86 o 
   4   9   5    27487.60    27948.12    576.64 o 
   5   9   5    21166.07    19995.59    699.10 o 
   6   9   5     1106.97     1318.08    220.21 o 
   7   9   5    38516.07    35238.58    680.09 o 
   8   9   5    34095.47    34524.29    679.25 o 
   9   9   5      750.96      349.16    231.56 o 
  10   9   5     6833.58     6318.55    359.36 o 
  11   9   5     5610.86     5679.74    362.89 o 
  12   9   5       74.52      -46.78    242.58 o 
  13   9   5     5123.17     5092.85    367.43 o 
  14   9   5    19456.71    19112.68    845.64 o 
  15   9   5    18200.70    17076.61    586.17 o 
 -18  10   5    11452.19    12248.30   1099.48 o 
 -17  10   5    13087.81    12649.82    580.79 o 
 -16  10   5      879.47      316.62    354.55 o 
 -15  10   5     5102.45     5706.29    522.07 o 
 -14  10   5    21161.18    20761.33    718.50 o 
 -13  10   5     1744.43     2743.27    337.01 o 
 -12  10   5     9837.74     9937.54    358.93 o 
 -11  10   5    14709.29    13883.94    357.50 o 
 -10  10   5     5105.43     5349.11    254.91 o 
  -9  10   5     2261.48     2233.87    204.77 o 
  -8  10   5    24219.38    23636.32    401.29 o 
  -7  10   5    24913.66    26223.05    417.42 o 
  -6  10   5      223.00       -8.70    139.08 o 
  -5  10   5    23881.47    22505.76    407.96 o 
  -4  10   5    19728.44    20440.03    359.81 o 
  -3  10   5     1771.92     1591.74    159.57 o 
  -2  10   5    28279.30    29080.81    428.07 o 
  -1  10   5    32190.14    32432.48    459.80 o 
   0  10   5    15991.17    15147.38    309.90 o 
   1  10   5     3676.86     3206.94    212.77 o 
   2  10   5    28181.94    28824.37    535.19 o 
   3  10   5     7910.03     8848.61    439.06 o 
   4  10   5     4941.54     4907.35    303.41 o 
   5  10   5    24971.24    23730.43    558.58 o 
   6  10   5    17978.04    18890.59    953.49 o 
   7  10   5     1652.17     1583.83    254.55 o 
   8  10   5     1426.22     1243.64    370.72 o 
   9  10   5     9898.35     9374.16    681.54 o 
  10  10   5      268.45      519.67    254.43 o 
  11  10   5     9959.39     8454.72    433.59 o 
  12  10   5    15837.80    16357.15    557.23 o 
  13  10   5     1951.83     1823.34    310.42 o 
  14  10   5      666.71      803.34    289.96 o 
  15  10   5     3494.47     3519.94    665.35 o 
 -17  11   5     2749.87     3020.47    404.30 o 
 -16  11   5      223.22       32.08    302.89 o 
 -15  11   5     6332.36     5957.49    518.89 o 
 -14  11   5    18521.46    18806.98    633.18 o 
 -13  11   5    17748.47    16716.65    592.01 o 
 -12  11   5     1012.03      845.53    236.04 o 
 -11  11   5     8265.41     8754.68    319.75 o 
 -10  11   5     2604.56     2367.50    218.62 o 
  -9  11   5     8758.50     8008.55    297.41 o 
  -8  11   5    49309.66    54087.98    712.04 o 
  -7  11   5    30247.19    28202.39    477.20 o 
  -6  11   5     8410.89     9852.77    303.14 o 
  -5  11   5     1235.25     1411.24    171.33 o 
  -4  11   5    26601.90    26416.57    427.74 o 
  -3  11   5     5753.17     6250.67    240.78 o 
  -2  11   5    17405.75    18296.56    357.21 o 
  -1  11   5    77998.30    76466.09    840.19 o 
   0  11   5    29133.37    30204.60    502.18 o 
   1  11   5        4.38      621.36    193.57 o 
   2  11   5    16592.67    16625.81    490.93 o 
   3  11   5    27934.80    28821.15    638.97 o 
   4  11   5     5140.15     5061.91    332.85 o 
   5  11   5    11456.60    11260.50    438.21 o 
   6  11   5    51993.09    52927.88   1080.14 o 
   7  11   5     9047.36     8199.85    407.69 o 
   8  11   5     8401.87     7051.02    394.35 o 
   9  11   5    28705.13    28525.30    708.03 o 
  10  11   5    14667.58    14230.95    533.16 o 
  11  11   5       33.06      -10.29    257.38 o 
  12  11   5    10774.18    11436.63    742.91 o 
  13  11   5    15560.61    15457.19    576.66 o 
  14  11   5        3.85        0.00    493.65 o 
 -16  12   5     8409.47     7707.78    554.19 o 
 -15  12   5    11381.28    11138.69    724.96 o 
 -14  12   5     1297.41      589.25    374.97 o 
 -13  12   5     2679.36     2384.51    346.40 o 
 -12  12   5    12418.23    13413.46    558.87 o 
 -11  12   5     6793.73     7043.10    332.33 o 
 -10  12   5      648.89      589.08    193.95 o 
  -9  12   5     9837.42     9436.07    331.91 o 
  -8  12   5     2311.91     2436.52    225.44 o 
  -7  12   5     6214.93     6324.10    282.27 o 
  -6  12   5    29003.57    30906.02    519.24 o 
  -5  12   5    33047.07    32986.70    527.47 o 
  -4  12   5     6509.18     6340.80    256.62 o 
  -3  12   5       91.59       23.32    161.48 o 
  -2  12   5     2033.38     2023.11    229.81 o 
  -1  12   5     1127.19     1851.49    322.81 o 
   0  12   5    31593.56    34167.78   1259.34 o 
   1  12   5    57038.34    57954.18   1184.53 o 
   2  12   5    36986.79    40167.95    805.46 o 
   3  12   5     5244.18     5068.17    454.36 o 
   4  12   5       25.82       35.77    253.32 o 
   5  12   5        4.00     -114.07    366.59 o 
   6  12   5     9514.04     8507.41    509.09 o 
   7  12   5    49655.45    50862.04   1007.97 o 
   8  12   5    60464.90    59969.04   1124.72 o 
   9  12   5    17930.80    17852.93    592.18 o 
  10  12   5       10.19     -211.43    263.32 o 
  11  12   5      838.10      252.78    285.39 o 
  12  12   5      227.81       18.87    284.60 o 
  13  12   5     9928.17     9558.21    887.14 o 
 -15  13   5       40.52     -305.25    307.53 o 
 -14  13   5     7066.99     8208.61    510.60 o 
 -13  13   5    35317.78    35802.93   1269.17 o 
 -12  13   5    52115.09    50521.50   1061.58 o 
 -11  13   5    19671.24    19371.70    647.01 o 
 -10  13   5       21.38      203.33    209.30 o 
  -9  13   5     1068.97      800.02    206.39 o 
  -8  13   5     1482.58     1397.57    335.95 o 
  -7  13   5    21230.86    20743.00    450.89 o 
  -6  13   5    53207.80    54623.04    800.35 o 
  -5  13   5    39719.92    42441.87    637.68 o 
  -4  13   5    11454.75    11656.41    463.73 o 
  -3  13   5      815.13      680.03    197.13 o 
  -2  13   5     4313.38     4059.38    285.09 o 
  -1  13   5     1194.49     1763.90    244.02 o 
   0  13   5    28087.62    29929.78    908.72 o 
   1  13   5    32894.98    32830.00    728.15 o 
   2  13   5     9646.94    10449.83    463.71 o 
   3  13   5       54.06       83.73    255.36 o 
   4  13   5     7139.02     6497.86    404.95 o 
   5  13   5     9062.17     9423.22    464.30 o 
   6  13   5      435.26      342.47    282.40 o 
   7  13   5     5003.82     5136.50    405.60 o 
   8  13   5     6730.72     6195.73    435.50 o 
   9  13   5      203.22     -230.69    277.94 o 
  10  13   5     7204.00     6630.84    456.86 o 
  11  13   5    10371.83     9303.12    815.06 o 
  12  13   5     5353.74     5000.89    765.52 o 
 -14  14   5     9321.85     8707.49    615.65 o 
 -13  14   5     5749.22     5397.48    579.13 o 
 -12  14   5       62.51     -221.11    345.53 o 
 -11  14   5     8544.54     7937.50    651.81 o 
 -10  14   5     7666.92     7645.27    416.61 o 
  -9  14   5       68.44      -98.26    217.34 o 
  -8  14   5     3283.90     3010.16    263.70 o 
  -7  14   5     1815.78     1709.94    298.34 o 
  -6  14   5     1037.20      619.43    231.94 o 
  -5  14   5    13456.79    13450.54    437.20 o 
  -4  14   5    31562.55    32728.86    708.19 o 
  -3  14   5    17653.74    19212.38    549.43 o 
  -2  14   5      772.92      316.37    309.21 o 
  -1  14   5     2502.34     2570.64    631.20 o 
   0  14   5        3.09      345.68    296.37 o 
   1  14   5    10368.97    11966.30    751.76 o 
   2  14   5    21201.23    22044.82    638.40 o 
   3  14   5    23716.90    25233.06    757.96 o 
   4  14   5    15420.72    15890.71    570.98 o 
   5  14   5      572.60      340.93    289.39 o 
   6  14   5      102.12      232.37    295.41 o 
   7  14   5      623.15      602.24    306.17 o 
   8  14   5    11205.99    11556.35    611.64 o 
   9  14   5    15902.01    16489.97    638.28 o 
  10  14   5     8511.90     9099.72    792.70 o 
  11  14   5     1961.90      944.37    586.66 o 
 -12  15   5       35.36     -395.64    672.51 o 
 -11  15   5     1202.42     1059.99    424.13 o 
 -10  15   5      137.70      186.01    394.50 o 
  -9  15   5     3315.73     2615.08    365.17 o 
  -8  15   5    11026.09    10808.60    465.49 o 
  -7  15   5     5819.49     5231.20    382.08 o 
  -6  15   5       30.63     -243.84    243.84 o 
  -5  15   5     2084.11     1589.51    460.65 o 
  -4  15   5     5809.01     5560.14    512.92 o 
  -3  15   5        2.64     -161.40    283.15 o 
  -2  15   5     6679.00     6714.70    938.50 o 
  -1  15   5    15083.24    17344.23    755.89 o 
   0  15   5     5887.05     6286.36    429.61 o 
   1  15   5      452.21      185.48    275.26 o 
   2  15   5     7162.17     6853.46    455.02 o 
   3  15   5     4079.75     3457.15    413.83 o 
   4  15   5      214.64      411.43    306.91 o 
   5  15   5     4871.54     4720.91    439.12 o 
   6  15   5    12280.99    12155.64    590.65 o 
   7  15   5     1270.24      381.72    320.64 o 
   8  15   5     3547.55     3099.41    415.60 o 
   9  15   5     8348.91     5573.24    829.90 o 
 -10  16   5     5134.02     5616.16    822.75 o 
  -9  16   5     5206.26     6760.86    837.06 o 
  -8  16   5       23.96     -465.03    465.03 o 
  -7  16   5     1529.94      740.38    394.20 o 
  -6  16   5     1263.08     1079.89    337.24 o 
  -5  16   5      277.76      147.96    314.04 o 
  -4  16   5     1813.13     1304.59    346.79 o 
  -3  16   5    10845.41    11704.34    925.82 o 
  -2  16   5     7638.16     7347.51    762.21 o 
  -1  16   5      322.12     -281.56    307.88 o 
   0  16   5     2739.63     2102.12    474.15 o 
   1  16   5      654.84      461.50    311.90 o 
   2  16   5      534.40     -188.89    315.25 o 
   3  16   5     5600.01     6038.77    758.36 o 
   4  16   5     7576.04     8399.54    752.01 o 
   5  16   5     5475.95     5354.85    479.34 o 
   6  16   5       30.47     -220.56    322.88 o 
   7  16   5     1858.59      525.91    629.58 o 
  -7  17   5     7783.61     6746.55    887.14 o 
  -6  17   5      192.17      264.16    393.72 o 
  -5  17   5       29.31     -278.88    376.66 o 
  -4  17   5      463.46     -169.32    426.07 o 
  -3  17   5     6700.96     6668.85    520.03 o 
  -2  17   5    11762.73    12986.03    676.41 o 
  -1  17   5     6096.75     5881.49    502.37 o 
   0  17   5     1205.07      975.11    368.22 o 
   1  17   5       66.57     -312.24    330.18 o 
   2  17   5      414.01       37.01    340.44 o 
   3  17   5        0.16     -181.80    322.78 o 
   4  17   5     1552.07     1057.28    365.56 o 
   5  17   5     5378.28     4289.28    624.39 o 
  -3  18   5      111.97     -176.98    414.74 o 
  -2  18   5     1611.62      408.99    357.32 o 
  -1  18   5    10090.38     9617.53    944.82 o 
   0  18   5    15517.61    16880.93    724.36 o 
 -21   0   6    64348.50    62536.14   2139.15 o 
 -20   0   6    49969.59    52233.88   1867.28 o 
 -19   0   6     8009.05     7526.37    736.90 o 
 -18   0   6     2784.87     3283.84    550.88 o 
 -17   0   6     7160.86     8170.26    722.59 o 
 -16   0   6     6920.80     7405.91    490.07 o 
 -15   0   6    97406.38   100646.62   2296.57 o 
 -14   0   6   114430.70   126343.67   1823.34 o 
 -13   0   6    24572.20    24606.26    835.82 o 
 -12   0   6      632.37      599.42    178.07 o 
 -11   0   6    11839.83    11951.17    365.95 o 
 -10   0   6    17116.28    18442.25    430.75 o 
  -9   0   6     7148.71     7026.46    276.19 o 
  -8   0   6    63693.91    67160.05   1095.57 o 
  -7   0   6   148552.28   167770.14   2175.46 o 
  -6   0   6     3620.05     3939.03    218.51 o 
  -5   0   6    73001.83    80332.71   1867.60 o 
  -4   0   6    16823.07    20975.41    352.82 o 
  -3   0   6      828.98      495.61     77.03 o 
  -2   0   6    41453.01    42087.85    593.41 o 
  -1   0   6    17496.91    17320.67    472.19 o 
   0   0   6     4007.59     5043.81    200.32 o 
   1   0   6    60054.66    70119.75   2368.09 o 
   2   0   6    96027.77    88399.10   2897.51 o 
   3   0   6   179799.39   186699.81   5673.40 o 
   4   0   6    20466.04    19499.17    718.15 o 
   5   0   6    12149.38    11772.75    350.14 o 
   6   0   6     1001.72     2043.43     99.79 o 
   7   0   6    21583.52    21101.04    551.65 o 
   8   0   6    60080.44    59763.80   2096.22 o 
   9   0   6    75948.27    76234.52   1551.84 o 
  10   0   6    90146.46    84959.08   1729.52 o 
  11   0   6    29099.51    30508.65    848.22 o 
  12   0   6      461.99     1197.04    357.72 o 
  13   0   6      225.02     1170.62    242.83 o 
  14   0   6    26522.30    26983.00    983.72 o 
  15   0   6    53929.28    51318.13   1573.96 o 
  16   0   6    16373.17    15310.30    837.06 o 
  17   0   6     5518.46     5358.60    600.97 o 
 -21   1   6     2884.93     4953.84   1573.96 o 
 -20   1   6    12876.13    15321.79   1345.02 o 
 -19   1   6    10728.78    10001.45    589.34 o 
 -18   1   6        1.25      107.32    283.30 o 
 -17   1   6     8557.13     9628.90    536.17 o 
 -16   1   6     9689.80     9772.25    376.75 o 
 -15   1   6     2463.16     2397.11    195.79 o 
 -14   1   6    46286.79    47091.74    611.10 o 
 -13   1   6    52487.23    48749.25    609.30 o 
 -12   1   6    13728.80    16145.40    308.59 o 
 -11   1   6       36.34       33.32    100.01 o 
 -10   1   6     3026.14     3164.21    150.06 o 
  -9   1   6     1328.04      906.13     98.35 o 
  -8   1   6    40035.25    45280.94    513.12 o 
  -7   1   6   175355.61   167907.48   1892.83 o 
  -6   1   6   149721.59   155146.39   1569.50 o 
  -5   1   6    17738.01    18500.59    279.49 o 
  -4   1   6       32.48       67.60     54.02 o 
  -3   1   6       75.64      502.25     55.53 o 
  -2   1   6    50003.59    43591.53    370.47 o 
  -1   1   6    97338.59   110466.60   1296.03 o 
   0   1   6   120136.91   117176.16   1064.16 o 
   1   1   6    31957.58    30072.17    594.68 o 
   2   1   6     1667.26     2133.25    296.42 o 
   3   1   6    12114.32    13590.74    496.72 o 
   4   1   6     3253.21     3068.24    183.33 o 
   5   1   6    77814.27    72294.73    578.78 o 
   6   1   6   139356.78   147423.98   1165.41 o 
   7   1   6    93734.70    93535.37   1117.45 o 
   8   1   6     3267.81     3584.73    158.85 o 
   9   1   6     1873.48     1985.33    320.12 o 
  10   1   6     5485.32     7076.28    705.29 o 
  11   1   6      327.59     1675.01    264.84 o 
  12   1   6     6299.73     6066.14    326.20 o 
  13   1   6    24916.29    25678.94   1029.11 o 
  14   1   6     9120.81    10950.80   1069.57 o 
  15   1   6     5629.09     7218.74    658.20 o 
  16   1   6    19252.20    19845.36    542.41 o 
  17   1   6     3502.47     3204.98    375.64 o 
 -21   2   6     1002.60      986.24    457.88 o 
 -20   2   6     4169.54     3537.14    490.07 o 
 -19   2   6     6270.25     5997.46    937.22 o 
 -18   2   6     2890.26     2534.81    376.86 o 
 -17   2   6    12322.29    12002.78    588.56 o 
 -16   2   6    52350.16    52749.06    842.37 o 
 -15   2   6    45147.51    45108.73    559.83 o 
 -14   2   6     1671.23      986.17    143.28 o 
 -13   2   6    35064.14    35892.20    461.85 o 
 -12   2   6    10209.19     9553.55    230.69 o 
 -11   2   6     4094.07     4069.33    158.13 o 
 -10   2   6    65569.96    66395.16    724.40 o 
  -9   2   6    87345.98    83723.27    862.42 o 
  -8   2   6    42218.00    44582.41    472.78 o 
  -7   2   6    28335.72    27829.12    331.67 o 
  -6   2   6   165241.83   177080.73   2440.28 o 
  -5   2   6    78264.96    76373.81   1020.11 o 
  -4   2   6    23054.12    22484.44    230.16 o 
  -3   2   6   129711.59   143523.39   1060.78 o 
  -2   2   6    56098.12    52475.18    443.77 o 
  -1   2   6    12011.64    12715.72    161.82 o 
   0   2   6    59652.65    54426.87    586.97 o 
   1   2   6   149793.88   163351.30   1477.06 o 
   2   2   6    22601.15    19185.05    237.79 o 
   3   2   6    39542.43    36861.82    393.56 o 
   4   2   6   147832.95   151904.75   1237.66 o 
   5   2   6    44579.62    41213.35    416.56 o 
   6   2   6    11730.78    11191.51    179.48 o 
   7   2   6   142088.91   140090.47   1365.50 o 
   8   2   6    90892.31    90802.44   1176.84 o 
   9   2   6     3186.53     3578.95    187.98 o 
  10   2   6    26754.93    27805.46    458.77 o 
  11   2   6    34686.92    34201.13    543.10 o 
  12   2   6      496.37      679.51    233.38 o 
  13   2   6    27186.31    27448.17    658.18 o 
  14   2   6    70839.67    71793.66   2123.10 o 
  15   2   6    32032.93    32851.67    847.79 o 
  16   2   6      550.60      367.71    522.27 o 
  17   2   6    23991.76    23705.31    943.34 o 
 -21   3   6     2880.39     2883.51    452.75 o 
 -20   3   6     4158.63     4541.51    647.47 o 
 -19   3   6     4713.84     4450.50    456.80 o 
 -18   3   6      221.34      230.51    622.43 o 
 -17   3   6    18077.84    17851.29    562.65 o 
 -16   3   6    13217.17    12705.28    413.03 o 
 -15   3   6     1552.01     1598.92    161.57 o 
 -14   3   6    25082.82    25205.14    388.02 o 
 -13   3   6     1184.77      884.94    141.31 o 
 -12   3   6     4031.85     3658.53    177.28 o 
 -11   3   6    14113.46    15491.33    291.90 o 
 -10   3   6    30413.62    28666.91    396.92 o 
  -9   3   6    36190.61    35510.02    445.97 o 
  -8   3   6       83.66      155.04     90.21 o 
  -7   3   6    52875.98    49362.94    544.30 o 
  -6   3   6     2768.40     3345.87    132.71 o 
  -5   3   6    21484.48    20567.11    287.39 o 
  -4   3   6    54957.68    58747.96    595.05 o 
  -3   3   6    21668.25    20616.23    232.19 o 
  -2   3   6       86.79      -53.55     57.54 o 
  -1   3   6     1973.05     3271.37     90.37 o 
   0   3   6    44588.89    42375.87    332.34 o 
   1   3   6      446.74      829.70     68.98 o 
   2   3   6    43098.16    38559.36    444.99 o 
   3   3   6    55183.51    54662.54    536.92 o 
   4   3   6    13554.89    11591.42    187.59 o 
   5   3   6     1075.19      730.75    107.18 o 
   6   3   6    18329.34    19101.39    367.84 o 
   7   3   6     7712.75     7952.65    221.99 o 
   8   3   6    11576.28    12091.66    319.88 o 
   9   3   6    35611.46    34376.96    519.48 o 
  10   3   6    16283.38    16739.77    390.34 o 
  11   3   6      229.35      550.52    266.52 o 
  12   3   6     6350.10     6198.58    283.09 o 
  13   3   6    10480.41    10893.65    580.68 o 
  14   3   6     3329.44     3698.46    536.58 o 
  15   3   6     4902.01     4623.73    587.31 o 
  16   3   6    15194.51    15088.59    599.46 o 
  17   3   6     1367.09     1013.66    321.21 o 
 -20   4   6      873.60      676.09    425.68 o 
 -19   4   6     7550.34     7704.79    447.40 o 
 -18   4   6    44935.71    45005.99    951.29 o 
 -17   4   6    46563.95    47999.68    972.05 o 
 -16   4   6    16290.82    15769.87    453.18 o 
 -15   4   6     1985.96     2101.42    181.65 o 
 -14   4   6    13448.26    13767.67    316.78 o 
 -13   4   6       22.68      -96.42    125.19 o 
 -12   4   6    28544.52    27040.71    413.64 o 
 -11   4   6    77477.70    79733.55    855.96 o 
 -10   4   6    76603.29    76164.56    812.62 o 
  -9   4   6     6508.18     6448.60    197.74 o 
  -8   4   6    19206.42    20992.20    321.02 o 
  -7   4   6    40349.54    38524.62    462.63 o 
  -6   4   6      216.53      150.83     89.15 o 
  -5   4   6    42221.31    38211.34    445.12 o 
  -4   4   6    57492.45    59091.07    612.46 o 
  -3   4   6     5905.52     5164.38    142.81 o 
  -2   4   6      162.80      316.54     67.88 o 
  -1   4   6    25317.94    23943.48    271.89 o 
   0   4   6    61412.06    67004.31    538.32 o 
   1   4   6    10559.65     8630.48    150.47 o 
   2   4   6    10744.66     9127.12    205.18 o 
   3   4   6    20691.82    21162.41    308.16 o 
   4   4   6     1241.79     1384.85    106.61 o 
   5   4   6    60089.09    57546.80    721.81 o 
   6   4   6    53155.11    53016.45    680.56 o 
   7   4   6    24423.47    23349.89    390.99 o 
   8   4   6     7374.03     8073.99    438.24 o 
   9   4   6     1839.60     1912.76    222.02 o 
  10   4   6     1368.09     1203.01    174.76 o 
  11   4   6     6955.04     6229.04    348.00 o 
  12   4   6    30941.33    31052.09    584.84 o 
  13   4   6    39552.84    39608.48   1021.86 o 
  14   4   6    10424.79    10259.00    382.48 o 
  15   4   6     1483.48     1292.05    376.91 o 
  16   4   6     2514.76     2295.39    343.89 o 
  17   4   6     3355.90     3318.03    391.84 o 
 -20   5   6     2894.25     3046.74    363.79 o 
 -19   5   6     1397.55     1059.10    298.21 o 
 -18   5   6     1437.53     1671.90    321.56 o 
 -17   5   6    11857.96    12392.52    617.12 o 
 -16   5   6    20656.83    18758.46    644.11 o 
 -15   5   6    20423.76    21882.44    411.17 o 
 -14   5   6      317.74      402.15    150.22 o 
 -13   5   6      253.03      338.10    139.72 o 
 -12   5   6     4963.36     4637.99    204.50 o 
 -11   5   6    33147.92    34859.29    481.12 o 
 -10   5   6    55207.19    52459.30    620.39 o 
  -9   5   6    60607.27    60300.39    677.21 o 
  -8   5   6    35672.66    34160.96    443.07 o 
  -7   5   6     8229.23     8316.62    213.67 o 
  -6   5   6      623.27      395.94     99.86 o 
  -5   5   6    31521.62    30821.04    394.96 o 
  -4   5   6   125152.39   131325.06   1185.43 o 
  -3   5   6   110288.04   102195.43    942.07 o 
  -2   5   6    21820.10    22361.06    293.66 o 
  -1   5   6    28311.46    24487.35    305.64 o 
   0   5   6    22140.10    24443.85    335.42 o 
   1   5   6     4759.86     4565.64    140.97 o 
   2   5   6    12124.88    11138.49    218.60 o 
   3   5   6    75018.19    74422.59    981.40 o 
   4   5   6   129726.59   127938.48   1459.99 o 
   5   5   6    18390.82    17170.32    326.73 o 
   6   5   6       23.73      220.78    114.22 o 
   7   5   6     4668.87     4681.95    205.36 o 
   8   5   6    25718.51    26176.55    488.30 o 
   9   5   6     8124.70     8798.72    307.15 o 
  10   5   6     3552.45     4051.57    244.10 o 
  11   5   6     9318.47     8859.50    335.90 o 
  12   5   6       13.33      468.18    195.16 o 
  13   5   6     6106.42     7379.07    561.76 o 
  14   5   6     7188.37     7833.73    714.59 o 
  15   5   6     1339.56     1172.89    253.04 o 
  16   5   6     1651.56     1842.23    321.24 o 
  17   5   6        9.23      665.35    429.26 o 
 -20   6   6    30946.51    31141.01    839.77 o 
 -19   6   6    26372.52    24591.02    724.17 o 
 -18   6   6    11445.12    11574.17    634.75 o 
 -17   6   6       98.27     -239.77    239.77 o 
 -16   6   6     1485.23     1418.99    280.64 o 
 -15   6   6       70.76      158.85    176.14 o 
 -14   6   6    29923.43    30738.86    489.47 o 
 -13   6   6    79145.63    77428.32    884.43 o 
 -12   6   6    33896.88    34646.05    503.54 o 
 -11   6   6      178.57      132.96    131.11 o 
 -10   6   6     5875.97     5793.44    214.47 o 
  -9   6   6     3101.71     2906.20    161.90 o 
  -8   6   6      147.98      459.45    112.46 o 
  -7   6   6    25103.56    25906.61    378.49 o 
  -6   6   6    98155.47    99177.00    953.77 o 
  -5   6   6    34416.53    31833.89    398.41 o 
  -4   6   6    18080.99    17434.71    275.73 o 
  -3   6   6    70770.15    68501.97    685.83 o 
  -2   6   6    36109.96    36441.36    421.37 o 
  -1   6   6      467.33      568.14     95.31 o 
   0   6   6    16831.88    16289.00    275.38 o 
   1   6   6    10829.90    11019.05    229.31 o 
   2   6   6      473.62      689.71     97.31 o 
   3   6   6    56655.57    56713.97    964.85 o 
   4   6   6   140054.19   137519.31   1411.69 o 
   5   6   6    48817.76    47909.71    580.41 o 
   6   6   6       78.06      -36.00    143.35 o 
   7   6   6    28652.26    29478.55    598.93 o 
   8   6   6     3319.39     3554.24    231.31 o 
   9   6   6    24409.13    23895.12    503.30 o 
  10   6   6    74407.35    72831.92   1056.45 o 
  11   6   6    69632.39    68852.34   1028.87 o 
  12   6   6    31402.26    32441.48    634.85 o 
  13   6   6     1219.74      806.39    405.83 o 
  14   6   6     3265.32     2669.57    281.68 o 
  15   6   6       74.11      123.25    239.35 o 
  16   6   6    20589.93    20688.40    593.19 o 
 -19   7   6      193.20      226.45    355.33 o 
 -18   7   6      678.32      656.39    297.50 o 
 -17   7   6     5103.57     5429.05    642.74 o 
 -16   7   6     2208.08     1923.60    297.06 o 
 -15   7   6     3302.19     2746.17    312.20 o 
 -14   7   6     6305.60     6834.46    272.16 o 
 -13   7   6      907.90      978.82    170.73 o 
 -12   7   6     9367.21     9247.38    288.55 o 
 -11   7   6     6066.17     5867.10    324.83 o 
 -10   7   6     5126.68     5050.97    213.55 o 
  -9   7   6     6983.40     7987.54    246.58 o 
  -8   7   6      574.68      682.14    121.22 o 
  -7   7   6     7525.95     6876.42    214.53 o 
  -6   7   6     3205.64     2950.95    149.43 o 
  -5   7   6    53205.88    52327.24    578.33 o 
  -4   7   6    29493.58    30268.26    393.84 o 
  -3   7   6     2211.04     1495.63    120.03 o 
  -2   7   6       94.74      551.57    100.77 o 
  -1   7   6      631.03     1087.32    107.75 o 
   0   7   6     5225.30     4894.52    161.03 o 
   1   7   6     1810.42     1447.01    123.18 o 
   2   7   6    31962.79    30998.33    634.57 o 
   3   7   6    38530.76    38473.06    490.93 o 
   4   7   6     6259.55     6500.64    209.05 o 
   5   7   6       57.60      172.14    200.21 o 
   6   7   6       38.63       37.56    159.77 o 
   7   7   6      308.39      456.08    211.69 o 
   8   7   6     8121.91     7675.02    352.59 o 
   9   7   6    17779.10    17402.16    456.39 o 
  10   7   6     4082.25     4311.67    284.44 o 
  11   7   6      909.66     1022.29    241.64 o 
  12   7   6     2845.03     2639.92    273.50 o 
  13   7   6     2688.53     2534.25    285.82 o 
  14   7   6        8.99      264.19    235.13 o 
  15   7   6     1381.22     1681.37    283.30 o 
  16   7   6     4352.49     4307.82    361.27 o 
 -19   8   6     6613.15     7337.06    506.80 o 
 -18   8   6      494.17      375.50    303.88 o 
 -17   8   6    10829.08    10926.36    821.62 o 
 -16   8   6      377.28      151.96    272.41 o 
 -15   8   6     3247.92     3748.20    347.36 o 
 -14   8   6    12869.75    12069.83    403.46 o 
 -13   8   6     6838.59     8323.61    343.95 o 
 -12   8   6     2029.03     1895.83    188.10 o 
 -11   8   6     6026.84     5240.77    221.87 o 
 -10   8   6    21356.46    20949.75    367.25 o 
  -9   8   6     8749.38     9218.51    259.30 o 
  -8   8   6    18579.17    18516.74    329.64 o 
  -7   8   6    30668.64    30171.00    423.51 o 
  -6   8   6     4775.26     4506.75    181.69 o 
  -5   8   6      285.34       47.96    109.51 o 
  -4   8   6     8095.15     7810.65    223.45 o 
  -3   8   6    21206.19    21581.00    334.50 o 
  -2   8   6     4917.50     4047.29    168.39 o 
  -1   8   6    11539.59    11211.94    236.62 o 
   0   8   6    41054.68    40960.09    465.29 o 
   1   8   6     5857.40     5693.42    211.46 o 
   2   8   6     7019.98     6965.13    234.92 o 
   3   8   6    35588.06    34408.67    560.97 o 
   4   8   6    20553.28    20131.30    468.45 o 
   5   8   6     2627.09     2685.33    232.08 o 
   6   8   6     4555.92     4811.70    276.40 o 
   7   8   6    10751.92     9771.96    367.41 o 
   8   8   6      304.49      465.27    206.41 o 
   9   8   6     3165.64     3045.49    267.71 o 
  10   8   6    11231.45    11081.65    412.02 o 
  11   8   6     8755.51     8807.67    459.53 o 
  12   8   6        5.12       21.99    233.99 o 
  13   8   6     6986.64     6741.26    482.72 o 
  14   8   6     3379.44     3552.53    331.38 o 
  15   8   6     1161.78      961.66    366.91 o 
  16   8   6     5253.52     5315.68    686.82 o 
 -18   9   6     3075.63     2750.36    370.42 o 
 -17   9   6     1623.71     1986.13    346.40 o 
 -16   9   6       25.38       84.78    275.63 o 
 -15   9   6      299.73       75.16    269.78 o 
 -14   9   6      403.03      802.86    277.21 o 
 -13   9   6     5534.74     4905.17    253.45 o 
 -12   9   6     7325.79     7713.44    290.97 o 
 -11   9   6    10007.60     9679.50    306.58 o 
 -10   9   6    13410.50    13596.06    339.54 o 
  -9   9   6     4019.45     3644.57    200.02 o 
  -8   9   6       23.73      343.13    139.18 o 
  -7   9   6     9245.77     8346.97    248.48 o 
  -6   9   6    32795.40    32609.08    488.53 o 
  -5   9   6    34647.91    34249.52    597.82 o 
  -4   9   6    10981.50    10674.93    261.04 o 
  -3   9   6     7169.23     6779.98    222.99 o 
  -2   9   6     4932.07     5020.04    192.29 o 
  -1   9   6      552.43      428.73    122.47 o 
   0   9   6     5403.69     5088.34    200.88 o 
   1   9   6    32951.32    32660.13    807.78 o 
   2   9   6    54190.40    54527.55   1336.17 o 
   3   9   6    21034.67    22442.77    544.20 o 
   4   9   6      684.49      655.49    199.42 o 
   5   9   6     1766.48     1957.45    336.64 o 
   6   9   6      583.67      555.10    212.13 o 
   7   9   6     2040.14     2129.02    248.37 o 
   8   9   6     5837.52     5845.59    522.52 o 
   9   9   6    17503.72    17453.50    496.08 o 
  10   9   6     6258.93     5295.21    336.53 o 
  11   9   6      640.59      224.71    240.88 o 
  12   9   6     1590.11     1955.44    293.68 o 
  13   9   6      440.39      847.54    274.89 o 
  14   9   6     2321.81     2217.43    325.67 o 
  15   9   6       89.38      -28.62    507.96 o 
 -18  10   6    16680.35    17217.44    871.09 o 
 -17  10   6    32850.55    33618.23   1269.77 o 
 -16  10   6    22168.15    22235.79    697.56 o 
 -15  10   6     6178.84     6277.22    436.37 o 
 -14  10   6      515.49      339.25    398.67 o 
 -13  10   6      797.56      711.23    210.43 o 
 -12  10   6     5384.98     4801.71    257.02 o 
 -11  10   6    30995.61    31844.43    526.59 o 
 -10  10   6    36403.18    35682.96    551.18 o 
  -9  10   6     5173.23     4778.05    240.66 o 
  -8  10   6       50.44      -76.32    145.36 o 
  -7  10   6     6888.28     6441.10    237.19 o 
  -6  10   6     4444.65     5256.57    217.63 o 
  -5  10   6      689.66      682.47    147.71 o 
  -4  10   6    13279.86    13097.39    298.53 o 
  -3  10   6    16081.99    15944.17    322.00 o 
  -2  10   6     1115.91      691.99    146.96 o 
  -1  10   6    15571.95    15866.01    347.90 o 
   0  10   6    29050.12    28407.63    519.04 o 
   1  10   6     9251.75     9671.16    437.28 o 
   2  10   6       37.57      473.30    257.13 o 
   3  10   6       52.37     -254.77    265.39 o 
   4  10   6       13.35      107.09    206.68 o 
   5  10   6    11352.37    12090.66    429.37 o 
   6  10   6    31726.18    31683.80    667.22 o 
   7  10   6    65247.04    63344.42   1021.62 o 
   8  10   6    20012.68    20131.17    541.62 o 
   9  10   6      428.25      564.61    242.85 o 
  10  10   6      797.76      889.09    265.96 o 
  11  10   6     9214.27     9015.12    912.13 o 
  12  10   6     9575.24     9803.95    584.56 o 
  13  10   6    18034.82    18699.01    602.70 o 
  14  10   6    29153.67    29161.85    931.01 o 
 -17  11   6     3650.20     4018.30    431.97 o 
 -16  11   6     7643.66     6896.54    664.46 o 
 -15  11   6     9965.48     9402.81    713.77 o 
 -14  11   6     5325.55     5312.25    420.67 o 
 -13  11   6      372.05      117.47    267.09 o 
 -12  11   6      684.42      548.00    210.03 o 
 -11  11   6     4215.51     4135.11    254.45 o 
 -10  11   6    29297.86    29300.84    512.61 o 
  -9  11   6    30494.80    30206.30    511.25 o 
  -8  11   6    16385.59    17344.28    389.82 o 
  -7  11   6    13097.80    12524.39    371.69 o 
  -6  11   6     3636.47     3721.25    216.08 o 
  -5  11   6     1392.19     1430.40    173.12 o 
  -4  11   6    16936.17    17823.18    356.50 o 
  -3  11   6    45947.16    45796.02    590.89 o 
  -2  11   6    46476.37    46830.86    657.42 o 
  -1  11   6    20236.64    20650.56    463.91 o 
   0  11   6     4735.86     4466.06    270.93 o 
   1  11   6     3962.36     3492.32    295.67 o 
   2  11   6     7729.72     7239.51    573.12 o 
   3  11   6     9158.00    10893.70    436.68 o 
   4  11   6    21201.19    19955.72    622.68 o 
   5  11   6    17730.81    18193.51    534.91 o 
   6  11   6     6657.17     6632.80    398.81 o 
   7  11   6      702.89      629.62    265.27 o 
   8  11   6      355.78      878.80    404.43 o 
   9  11   6     1317.89     1237.08    280.72 o 
  10  11   6     8838.59     8913.54    584.96 o 
  11  11   6     3181.76     3997.02    364.18 o 
  12  11   6      830.13      614.45    281.94 o 
  13  11   6      112.87       90.34    413.77 o 
 -16  12   6      596.69      673.08    328.85 o 
 -15  12   6       18.93      288.81    315.02 o 
 -14  12   6     5977.77     6227.71    458.38 o 
 -13  12   6    19492.38    18752.55    910.84 o 
 -12  12   6    21473.78    21681.33    575.73 o 
 -11  12   6      922.76      724.90    204.99 o 
 -10  12   6     8583.89     8310.58    321.01 o 
  -9  12   6    13534.81    13779.01    380.40 o 
  -8  12   6        5.40      -90.89    180.17 o 
  -7  12   6    12315.67    13160.84    442.66 o 
  -6  12   6    22667.58    22516.27    418.01 o 
  -5  12   6    11538.71    11824.03    427.80 o 
  -4  12   6      562.85      652.80    184.60 o 
  -3  12   6    17879.78    18456.11    458.11 o 
  -2  12   6    15063.91    16647.45    440.75 o 
  -1  12   6      286.71      287.81    239.76 o 
   0  12   6    15412.36    15144.85    497.56 o 
   1  12   6    16571.28    18201.92    534.52 o 
   2  12   6       75.70       22.41    241.91 o 
   3  12   6    13421.75    14139.97    494.56 o 
   4  12   6    25909.48    27006.95    657.06 o 
   5  12   6    10277.49     9982.07    456.16 o 
   6  12   6      301.97       31.09    259.15 o 
   7  12   6     8617.64     8287.50    458.06 o 
   8  12   6     3218.16     2314.22    334.37 o 
   9  12   6     2605.47     2022.72    327.81 o 
  10  12   6    31886.75    30728.38    776.51 o 
  11  12   6    28678.68    28073.20    760.41 o 
  12  12   6     3923.20     3965.30    393.90 o 
 -15  13   6     2184.45     1518.11    474.18 o 
 -14  13   6     8388.91     8205.63    802.58 o 
 -13  13   6     6262.37     5525.45    467.64 o 
 -12  13   6       74.24     -283.49    283.49 o 
 -11  13   6     8304.11     8311.74    372.11 o 
 -10  13   6     3767.17     3934.90    324.75 o 
  -9  13   6     2770.42     3629.95    264.44 o 
  -8  13   6     9738.36     9186.06    477.68 o 
  -7  13   6     6879.03     6713.90    336.96 o 
  -6  13   6      429.42       71.69    211.40 o 
  -5  13   6     5002.41     4688.30    328.88 o 
  -4  13   6    13162.49    14428.38    560.71 o 
  -3  13   6      818.18      856.45    541.54 o 
  -2  13   6     6559.71     8239.72    648.50 o 
  -1  13   6    25595.94    27307.60   1097.70 o 
   0  13   6     9691.88     9861.80    452.11 o 
   1  13   6      128.78      156.41    252.71 o 
   2  13   6    13641.89    13623.65    834.37 o 
   3  13   6    14481.13    14885.77    532.71 o 
   4  13   6        4.33      -20.54    258.99 o 
   5  13   6    12433.40    12883.48    810.62 o 
   6  13   6    12018.92    12805.77    552.78 o 
   7  13   6     1868.76     2008.88    440.47 o 
   8  13   6     2357.45     1609.81    324.71 o 
   9  13   6    10402.08    10037.76   1242.85 o 
  10  13   6     5684.17     5462.16    436.30 o 
  11  13   6     1565.10     1579.65    409.68 o 
 -13  14   6     7949.95     7427.61    614.26 o 
 -12  14   6       27.28      110.92    371.18 o 
 -11  14   6     6352.86     6379.77    566.32 o 
 -10  14   6     2030.04     1841.60    296.55 o 
  -9  14   6     4768.84     4080.37    315.78 o 
  -8  14   6    11683.50    12439.33    484.14 o 
  -7  14   6    10275.73    10029.42    445.79 o 
  -6  14   6     1748.83      933.64    325.28 o 
  -5  14   6      965.00      735.34    299.03 o 
  -4  14   6     6783.16     6340.42    442.71 o 
  -3  14   6     2371.74     2756.11    822.47 o 
  -2  14   6     4954.57     6520.40    811.43 o 
  -1  14   6    10786.45    11155.23   1002.69 o 
   0  14   6      401.60      809.10    333.73 o 
   1  14   6     5656.35     6180.26    508.37 o 
   2  14   6    13669.17    14248.54    540.77 o 
   3  14   6     7148.16     7066.39    536.55 o 
   4  14   6     3761.59     3532.26    539.15 o 
   5  14   6       88.60     -168.09    271.10 o 
   6  14   6      710.46      511.24    304.77 o 
   7  14   6       23.59     -205.97    290.30 o 
   8  14   6     9759.09     9558.75    533.68 o 
   9  14   6    15323.03    15349.77    620.64 o 
  10  14   6     5654.88     5909.49    822.75 o 
 -12  15   6    16576.90    19939.16   1252.01 o 
 -11  15   6     5141.84     5151.13    786.98 o 
 -10  15   6       46.43     1209.08    600.97 o 
  -9  15   6       11.49      -41.50    376.89 o 
  -8  15   6     8257.72     8157.49    632.00 o 
  -7  15   6    21257.61    21927.65    715.98 o 
  -6  15   6    28260.06    30888.16    830.50 o 
  -5  15   6    17315.94    19424.36    675.23 o 
  -4  15   6     3235.70     3055.06    488.99 o 
  -3  15   6      244.37     -260.12    281.65 o 
  -2  15   6      248.24      -45.13    293.68 o 
  -1  15   6    13608.96    14574.26    556.42 o 
   0  15   6    40609.62    43229.78   1636.74 o 
   1  15   6    31476.32    33974.92    843.98 o 
   2  15   6     6982.42     7855.01    789.30 o 
   3  15   6     1412.92     1242.60    553.64 o 
   4  15   6      575.98      -39.83    297.37 o 
   5  15   6      938.69      270.43    306.28 o 
   6  15   6     6715.18     7178.27    504.70 o 
   7  15   6    14242.57    14297.00   1220.26 o 
   8  15   6    10718.80    11456.35   1115.80 o 
   9  15   6      157.59     -364.87    558.04 o 
  -9  16   6    27127.46    27708.78   1423.71 o 
  -8  16   6     6067.42     5571.42    615.27 o 
  -7  16   6     2290.12     2808.01    495.69 o 
  -6  16   6     6848.28     7271.07    508.74 o 
  -5  16   6     4176.21     4282.83    448.89 o 
  -4  16   6       14.50     -292.56    292.56 o 
  -3  16   6    10701.00    10650.13    839.14 o 
  -2  16   6    13632.38    13813.32    629.45 o 
  -1  16   6      141.46     -137.73    314.79 o 
   0  16   6    19909.21    22353.63    683.81 o 
   1  16   6    34596.00    35664.98    921.42 o 
   2  16   6     9296.32     9785.52    569.86 o 
   3  16   6      864.13      621.47    330.63 o 
   4  16   6     4363.70     4003.16    451.93 o 
   5  16   6     1369.00      817.40    419.46 o 
   6  16   6     5301.14     4374.43    812.06 o 
   7  16   6    29367.77    29204.04   1473.80 o 
  -7  17   6    15276.19    16480.55   1491.68 o 
  -6  17   6     3479.14     3020.11    514.82 o 
  -5  17   6      264.35       -3.07    326.87 o 
  -4  17   6     6468.63     7451.65    563.97 o 
  -3  17   6     1611.89      836.47    354.59 o 
  -2  17   6     8720.88     8813.00    570.49 o 
  -1  17   6    36670.75    39873.68   1005.41 o 
   0  17   6    20622.23    21947.52    770.38 o 
   1  17   6      785.46     -169.50    346.86 o 
   2  17   6     2682.19     2096.35    590.23 o 
   3  17   6     2608.42     1579.19    380.94 o 
   4  17   6      638.41     -393.49    593.81 o 
 -21   1   7     8135.82     7402.58   1155.43 o 
 -20   1   7      136.19      326.53    331.10 o 
 -19   1   7     4498.09     4382.27    445.18 o 
 -18   1   7     2895.13     2758.76    386.98 o 
 -17   1   7      232.21      416.21    288.22 o 
 -16   1   7    13218.46    13824.02    344.71 o 
 -15   1   7    22712.32    21200.73    422.87 o 
 -14   1   7     5365.26     5463.53    225.24 o 
 -13   1   7     5951.47     5145.26    209.61 o 
 -12   1   7    27744.44    29035.49    425.76 o 
 -11   1   7    26869.83    27870.23    402.82 o 
 -10   1   7     1837.09     2059.08    134.23 o 
  -9   1   7    14904.50    16543.07    298.29 o 
  -8   1   7    15194.46    14149.16    253.02 o 
  -7   1   7      267.53      372.65     96.99 o 
  -6   1   7    34016.44    32777.02    428.57 o 
  -5   1   7    51150.27    53052.52    605.37 o 
  -4   1   7    29011.03    30919.16    326.20 o 
  -3   1   7      218.93      162.83     54.60 o 
  -2   1   7     1787.67     1834.48     68.66 o 
  -1   1   7     4072.16     5027.47    164.63 o 
   0   1   7    13367.65    14509.46    166.91 o 
   1   1   7    92524.41    91081.16   1596.25 o 
   2   1   7   113616.02   115344.45   2627.80 o 
   3   1   7    33884.27    33301.64   1015.89 o 
   4   1   7      264.79      560.18    269.77 o 
   5   1   7    10101.31     9816.58    185.53 o 
   6   1   7       20.08       61.75     60.55 o 
   7   1   7    20795.82    22122.99    298.49 o 
   8   1   7    47967.15    46288.16    602.39 o 
   9   1   7    56709.12    58782.22    667.67 o 
  10   1   7    14967.98    15632.43    333.09 o 
  11   1   7      124.13      261.09    168.32 o 
  12   1   7     1784.62     2346.61    389.53 o 
  13   1   7       37.32      678.85    219.41 o 
  14   1   7     8453.38     8409.33    622.43 o 
  15   1   7     9760.32     9027.98    385.46 o 
  16   1   7     7638.02     7803.74    382.15 o 
  17   1   7      922.09     1757.79    330.63 o 
 -21   2   7     9158.41     8582.45    744.05 o 
 -20   2   7     9443.21     9746.39   1044.53 o 
 -19   2   7     2066.37     1834.83    374.26 o 
 -18   2   7     2493.62     2797.19    515.11 o 
 -17   2   7    14284.94    15601.58    654.76 o 
 -16   2   7    17719.23    17140.30    373.77 o 
 -15   2   7    14147.87    14959.93    341.85 o 
 -14   2   7    12272.74    12580.43    318.35 o 
 -13   2   7    18312.32    17103.49    307.77 o 
 -12   2   7     7447.42     6796.84    208.34 o 
 -11   2   7    11999.09    11894.37    242.32 o 
 -10   2   7    52232.80    53235.83    614.92 o 
  -9   2   7   127379.61   128854.99   1258.30 o 
  -8   2   7    75846.91    73979.46    810.55 o 
  -7   2   7    24792.19    25878.34    564.88 o 
  -6   2   7    25318.39    27600.69    352.83 o 
  -5   2   7    12690.71    12309.80    213.02 o 
  -4   2   7     3558.57     3727.24    118.38 o 
  -3   2   7    20759.36    20075.00    240.07 o 
  -2   2   7    62207.78    67252.66    671.46 o 
  -1   2   7    36977.18    35687.75    413.80 o 
   0   2   7     8475.05     8371.88    218.79 o 
   1   2   7     3446.51     4384.02    120.07 o 
   2   2   7     8558.95     7746.34    153.33 o 
   3   2   7       76.06      233.13     74.34 o 
   4   2   7      297.82      344.43     65.91 o 
   5   2   7     2991.17     3144.92    108.56 o 
   6   2   7      262.28      720.41     63.81 o 
   7   2   7    11921.27    12295.24    252.46 o 
   8   2   7     6029.72     7411.26    328.19 o 
   9   2   7      238.86      640.65    238.54 o 
  10   2   7     2280.45     2214.39    169.19 o 
  11   2   7     2929.21     2721.91    267.20 o 
  12   2   7     6173.48     7285.86    547.31 o 
  13   2   7     7961.51     8554.69   1164.78 o 
  14   2   7    19233.10    19492.65    609.58 o 
  15   2   7    11591.32    11885.68    518.37 o 
  16   2   7     3920.49     4858.59    654.62 o 
  17   2   7     1864.55     2346.37    279.48 o 
 -21   3   7     3050.13     3366.76    522.27 o 
 -20   3   7      435.57      578.83    368.45 o 
 -19   3   7    13659.45    14374.96    682.05 o 
 -18   3   7    35997.48    35392.79   1992.49 o 
 -17   3   7    29323.19    28906.98    877.44 o 
 -16   3   7      458.29      553.09    149.46 o 
 -15   3   7    15167.93    15637.62    321.45 o 
 -14   3   7    17559.17    16059.11    313.26 o 
 -13   3   7      780.87      900.19    130.73 o 
 -12   3   7    21274.44    20182.91    352.24 o 
 -11   3   7    31460.19    31862.63    408.58 o 
 -10   3   7     1806.86     2186.42    138.95 o 
  -9   3   7    17641.71    16420.61    345.34 o 
  -8   3   7   116031.30   117880.16   1138.06 o 
  -7   3   7    95928.82   100123.09    977.35 o 
  -6   3   7      297.49       88.12     85.94 o 
  -5   3   7    35237.67    34704.06    407.26 o 
  -4   3   7     8477.31     8032.74    166.88 o 
  -3   3   7    24224.86    24972.94    290.48 o 
  -2   3   7   159663.77   164597.36   1257.72 o 
  -1   3   7   261197.95   256124.48   2463.19 o 
   0   3   7    89060.15    90985.21    871.66 o 
   1   3   7     2766.30     2037.07    105.93 o 
   2   3   7    19807.01    18297.06    266.04 o 
   3   3   7      343.35      467.79     66.98 o 
   4   3   7    87340.98    83628.18    780.73 o 
   5   3   7   203674.48   199769.38   1751.22 o 
   6   3   7   192966.22   193342.62   1853.17 o 
   7   3   7    64654.86    66986.98    819.97 o 
   8   3   7     1006.48      900.64    180.92 o 
   9   3   7     2605.60     2038.03    159.44 o 
  10   3   7     5624.32     5632.86    272.62 o 
  11   3   7    58678.06    57076.53    835.48 o 
  12   3   7    86557.05    88143.41   1196.31 o 
  13   3   7    36620.46    37348.88   1036.77 o 
  14   3   7      321.31      540.91    450.91 o 
  15   3   7     5324.94     4910.96    432.84 o 
  16   3   7     5204.17     5219.60    422.11 o 
  17   3   7      356.39      500.14    300.72 o 
 -20   4   7       44.36     -211.75    325.56 o 
 -19   4   7      328.70      335.83    271.09 o 
 -18   4   7      156.09      377.10    251.77 o 
 -17   4   7     3859.18     3766.59    338.55 o 
 -16   4   7    28798.81    28115.93    480.80 o 
 -15   4   7    27767.34    27086.28    422.48 o 
 -14   4   7     7716.31     8341.77    292.94 o 
 -13   4   7      259.89      657.50    139.69 o 
 -12   4   7       62.05      199.69    123.38 o 
 -11   4   7     4581.07     4731.93    193.05 o 
 -10   4   7    24948.89    24112.18    367.53 o 
  -9   4   7    47396.69    46794.52    555.19 o 
  -8   4   7    66085.02    65244.66    702.59 o 
  -7   4   7     3956.84     4295.30    158.96 o 
  -6   4   7     6919.91     7418.44    193.09 o 
  -5   4   7     1492.08     1970.82    115.72 o 
  -4   4   7    27337.78    30563.03    375.13 o 
  -3   4   7    36210.49    33028.64    374.29 o 
  -2   4   7    29699.38    30521.01    380.82 o 
  -1   4   7    10087.99     9477.71    175.62 o 
   0   4   7     3042.73     2769.20    116.01 o 
   1   4   7    23652.85    22629.72    306.59 o 
   2   4   7       69.52      349.77     92.23 o 
   3   4   7    31566.28    32981.46    415.63 o 
   4   4   7    39380.43    37813.48    461.02 o 
   5   4   7     7151.01     7114.89    191.75 o 
   6   4   7     1948.80     2489.55    148.92 o 
   7   4   7    12105.82    11475.07    299.00 o 
   8   4   7    31660.52    31691.31    489.99 o 
   9   4   7     7375.56     7640.64    353.16 o 
  10   4   7     5368.34     5480.15    256.12 o 
  11   4   7     3478.42     4309.65    244.22 o 
  12   4   7     1478.15     2003.85    372.82 o 
  13   4   7    23587.91    23780.16    797.20 o 
  14   4   7    17603.52    18243.88    477.00 o 
  15   4   7    10122.85     9834.81    408.80 o 
  16   4   7     2140.10     1929.24    379.18 o 
 -20   5   7    11858.29    12303.79    557.54 o 
 -19   5   7    15086.92    15547.05    720.20 o 
 -18   5   7     3786.76     3677.25    371.00 o 
 -17   5   7     5741.93     4819.31    363.30 o 
 -16   5   7    12511.84    12853.31    558.66 o 
 -15   5   7    14773.17    13575.84    407.41 o 
 -14   5   7      595.30     1038.22    163.04 o 
 -13   5   7    17868.34    18606.17    363.34 o 
 -12   5   7    19270.23    18579.29    350.27 o 
 -11   5   7       28.73      186.26    121.30 o 
 -10   5   7    15881.86    15409.41    301.60 o 
  -9   5   7    16765.54    15560.50    292.95 o 
  -8   5   7      878.36     1104.56    120.12 o 
  -7   5   7     2648.27     2529.68    139.02 o 
  -6   5   7    19700.80    17776.73    290.84 o 
  -5   5   7    10383.80    11345.01    229.41 o 
  -4   5   7      305.18      355.81     90.48 o 
  -3   5   7    42195.07    44946.09    482.06 o 
  -2   5   7    12322.33    10723.79    199.26 o 
  -1   5   7     3295.57     3562.23    140.06 o 
   0   5   7    19628.13    22347.06    359.48 o 
   1   5   7    40393.25    37603.62    499.12 o 
   2   5   7    10316.26    11398.46    290.73 o 
   3   5   7     1624.03     1890.30    200.78 o 
   4   5   7    25768.59    26229.86    425.52 o 
   5   5   7    11915.26    11153.60    271.25 o 
   6   5   7      153.28      336.07    119.87 o 
   7   5   7     7976.81     9284.20    369.38 o 
   8   5   7     8440.48     7715.85    458.49 o 
   9   5   7      282.68      445.35    166.30 o 
  10   5   7       40.94      170.99    167.62 o 
  11   5   7     2855.85     2897.74    237.82 o 
  12   5   7      444.73      307.15    190.85 o 
  13   5   7      934.38     1248.60    223.59 o 
  14   5   7     2307.49     2491.24    516.37 o 
  15   5   7      538.54      792.64    244.39 o 
  16   5   7        1.16     -192.38    237.43 o 
 -20   6   7     1093.88      592.50    318.05 o 
 -19   6   7    16115.58    18280.39    638.80 o 
 -18   6   7    17050.12    15016.37    693.07 o 
 -17   6   7     7194.61     6747.25    418.35 o 
 -16   6   7      256.67      165.66    254.56 o 
 -15   6   7      937.09      882.48    176.25 o 
 -14   6   7      650.84      772.80    166.26 o 
 -13   6   7     9178.81    10585.36    296.65 o 
 -12   6   7    40273.25    37381.85    532.20 o 
 -11   6   7    28726.83    30059.63    454.46 o 
 -10   6   7      515.91      780.16    135.62 o 
  -9   6   7     2668.66     2727.16    162.88 o 
  -8   6   7     2615.05     3063.37    161.90 o 
  -7   6   7     3349.80     3663.15    163.54 o 
  -6   6   7    27951.98    27971.60    375.08 o 
  -5   6   7    48382.18    50898.20    556.08 o 
  -4   6   7    13850.33    11435.99    280.59 o 
  -3   6   7      233.48      741.88    100.11 o 
  -2   6   7    15378.62    15871.17    253.51 o 
  -1   6   7      228.83      177.43     92.95 o 
   0   6   7     3327.20     2772.32    132.10 o 
   1   6   7    30140.04    29373.32    439.84 o 
   2   6   7    12809.20    12457.31    273.09 o 
   3   6   7      956.51     1521.21    167.78 o 
   4   6   7    28396.77    29616.42    496.05 o 
   5   6   7    20660.93    21307.54    392.86 o 
   6   6   7     2890.72     2966.33    209.69 o 
   7   6   7     4958.83     5175.52    257.56 o 
   8   6   7     5832.56     5733.71    274.53 o 
   9   6   7      698.55      856.35    191.99 o 
  10   6   7     2799.05     3133.14    245.45 o 
  11   6   7     9427.27     9257.98    359.18 o 
  12   6   7    11846.31    12162.81    405.27 o 
  13   6   7      650.89      655.24    227.84 o 
  14   6   7     1530.01     1860.31    264.77 o 
  15   6   7      196.22      307.08    246.46 o 
  16   6   7     3782.07     4080.83    339.34 o 
 -19   7   7        8.25     -335.02    335.02 o 
 -18   7   7    14374.16    13701.82    560.31 o 
 -17   7   7     6316.20     6544.23    423.98 o 
 -16   7   7     2540.13     2215.97    309.30 o 
 -15   7   7    33248.96    33828.40    593.54 o 
 -14   7   7    35371.72    33560.38    532.13 o 
 -13   7   7     5446.90     5929.96    253.64 o 
 -12   7   7    21514.79    21590.71    403.18 o 
 -11   7   7    86884.75    87119.46    961.18 o 
 -10   7   7    27771.10    28398.40    441.33 o 
  -9   7   7     6593.49     7750.42    246.62 o 
  -8   7   7    47134.18    44675.78    539.54 o 
  -7   7   7    32648.90    34447.59    448.85 o 
  -6   7   7     7457.46     8158.04    221.42 o 
  -5   7   7   129526.92   126014.16   1183.33 o 
  -4   7   7   185374.64   187266.89   1671.54 o 
  -3   7   7    55633.98    54605.62    588.88 o 
  -2   7   7     4018.11     4153.76    155.65 o 
  -1   7   7    40358.23    38961.23    497.69 o 
   0   7   7       20.40      -63.97     97.77 o 
   1   7   7    75671.65    74498.39    813.78 o 
   2   7   7   233422.38   228096.47   2442.65 o 
   3   7   7   204511.92   208250.23   2512.71 o 
   4   7   7    12580.70    12304.23    318.48 o 
   5   7   7    11373.61    11854.49    358.36 o 
   6   7   7    10690.83     9875.21    364.52 o 
   7   7   7     5392.83     4964.78    269.72 o 
   8   7   7    78415.73    77735.78   1110.67 o 
   9   7   7   117345.76   116678.24   1555.75 o 
  10   7   7    54217.53    54078.79    876.85 o 
  11   7   7      771.62     1089.10    231.33 o 
  12   7   7    13607.59    13408.95    460.73 o 
  13   7   7     5352.29     5280.18    333.53 o 
  14   7   7    11918.06    12629.07    473.13 o 
  15   7   7    51401.02    50809.54    969.18 o 
 -19   8   7    30862.13    30093.17   1401.78 o 
 -18   8   7    19448.23    19427.56    830.52 o 
 -17   8   7     4710.76     5597.07    413.74 o 
 -16   8   7      366.78      966.17    290.22 o 
 -15   8   7       58.48      178.57    220.35 o 
 -14   8   7    15963.04    15105.61    375.39 o 
 -13   8   7    70464.86    73566.23    879.59 o 
 -12   8   7    79385.75    75063.18    883.72 o 
 -11   8   7    29978.49    33181.15    546.97 o 
 -10   8   7      464.69      431.94    150.47 o 
  -9   8   7      165.95      129.54    172.79 o 
  -8   8   7     1303.33     1175.93    146.11 o 
  -7   8   7    71263.75    76037.59    814.82 o 
  -6   8   7   157196.64   152020.75   1526.82 o 
  -5   8   7    91039.94    89813.93    901.65 o 
  -4   8   7     3975.39     3469.22    164.82 o 
  -3   8   7     4638.67     3386.56    161.28 o 
  -2   8   7     6117.93     7375.61    210.51 o 
  -1   8   7     1324.80     1197.86    135.42 o 
   0   8   7    53806.90    53865.13    683.76 o 
   1   8   7   104801.20   104027.24   1919.71 o 
   2   8   7    35148.27    34448.81    568.78 o 
   3   8   7     8664.31     8148.71    334.86 o 
   4   8   7    38495.72    37120.62    666.19 o 
   5   8   7     1894.02     1817.29    217.49 o 
   6   8   7     3585.10     3450.73    330.45 o 
   7   8   7    14578.94    14452.61    426.85 o 
   8   8   7     7844.02     7954.95    609.26 o 
   9   8   7     1838.50     1693.60    246.96 o 
  10   8   7    47771.95    46084.57    812.12 o 
  11   8   7    56208.86    55874.50    986.85 o 
  12   8   7    12054.16    12094.50    462.91 o 
  13   8   7     2394.39     2064.64    287.97 o 
  14   8   7     2272.68     2395.53    312.20 o 
  15   8   7      441.25      401.33    683.24 o 
 -18   9   7     4575.59     3897.34    407.37 o 
 -17   9   7     3094.53     2794.03    364.47 o 
 -16   9   7    11010.00    10861.65   1017.16 o 
 -15   9   7     2485.44     2752.76    340.66 o 
 -14   9   7     4971.50     4864.25    288.05 o 
 -13   9   7    18291.02    18382.13    430.34 o 
 -12   9   7    10217.15     9755.97    427.67 o 
 -11   9   7       71.59     -195.17    195.17 o 
 -10   9   7    16769.79    17070.95    350.34 o 
  -9   9   7    30900.25    30620.28    459.15 o 
  -8   9   7     2528.90     2825.03    182.85 o 
  -7   9   7     1144.12     1132.66    150.96 o 
  -6   9   7     3381.36     3344.47    183.99 o 
  -5   9   7      385.62      103.36    130.62 o 
  -4   9   7     9915.52    10665.85    260.99 o 
  -3   9   7    32998.34    31696.54    436.40 o 
  -2   9   7    31432.30    30339.59    464.93 o 
  -1   9   7     7097.04     7091.21    344.48 o 
   0   9   7      602.40      834.28    196.23 o 
   1   9   7        6.45      -34.69    176.04 o 
   2   9   7    20187.96    19008.79    613.39 o 
   3   9   7    42181.03    45112.26    825.08 o 
   4   9   7    34055.02    35449.14    901.50 o 
   5   9   7    15634.61    15127.25    446.81 o 
   6   9   7     3801.01     4016.29    286.84 o 
   7   9   7     1325.19     1706.51    241.21 o 
   8   9   7     2115.20     1806.58    253.42 o 
   9   9   7    15618.45    14757.40    692.90 o 
  10   9   7    24192.32    24398.42   1053.44 o 
  11   9   7    15672.34    15319.21    756.73 o 
  12   9   7     1749.46     2206.85    298.53 o 
  13   9   7       74.60      167.63    260.10 o 
  14   9   7      192.68      287.65    277.54 o 
 -17  10   7      435.10      665.10    323.97 o 
 -16  10   7     1733.88     1722.14    337.21 o 
 -15  10   7     3884.45     2887.52    367.57 o 
 -14  10   7     4807.88     4744.15    404.80 o 
 -13  10   7      252.47      427.92    186.67 o 
 -12  10   7    15420.93    14732.24    385.01 o 
 -11  10   7    17336.20    18708.33    408.53 o 
 -10  10   7      786.82      457.21    177.07 o 
  -9  10   7     8997.55     6997.30    257.46 o 
  -8  10   7     3052.51     3949.51    238.65 o 
  -7  10   7      389.50     1037.59    160.24 o 
  -6  10   7     3609.30     3519.77    251.70 o 
  -5  10   7    14627.64    15145.15    360.47 o 
  -4  10   7    11438.36    10836.71    281.27 o 
  -3  10   7     1330.73      874.26    165.38 o 
  -2  10   7    20591.52    22980.46    549.66 o 
  -1  10   7     5018.10     4668.07    261.51 o 
   0  10   7     2308.34     2108.71    239.46 o 
   1  10   7    14168.39    14872.11    447.62 o 
   2  10   7     5689.91     5188.77    534.91 o 
   3  10   7      549.98      593.07    223.21 o 
   4  10   7     2381.56     2084.82    256.58 o 
   5  10   7    15622.72    15576.84    479.16 o 
   6  10   7     1429.09     1847.05    265.86 o 
   7  10   7     3820.25     4293.09    317.44 o 
   8  10   7     7247.53     6680.62    670.18 o 
   9  10   7      970.31      996.03    269.52 o 
  10  10   7     1093.81     1281.22    275.92 o 
  11  10   7     6485.63     6045.35    487.36 o 
  12  10   7     6274.22     5968.04    403.19 o 
  13  10   7      163.67      523.89    283.49 o 
  14  10   7     2672.48     2532.64    629.58 o 
 -17  11   7    11939.39    12594.12    596.84 o 
 -16  11   7       83.48     -270.46    298.53 o 
 -15  11   7    13671.92    13113.13    575.22 o 
 -14  11   7    23894.97    24985.50    832.43 o 
 -13  11   7     6193.93     5888.20    320.18 o 
 -12  11   7     7200.94     7123.40    302.89 o 
 -11  11   7    29468.91    29927.77    528.10 o 
 -10  11   7    12366.74    12703.70    362.87 o 
  -9  11   7     7538.44     7564.21    296.40 o 
  -8  11   7    52632.97    54669.58    775.94 o 
  -7  11   7    41249.86    40409.95    559.47 o 
  -6  11   7     1440.95     1959.21    188.65 o 
  -5  11   7    19195.99    19811.52    378.18 o 
  -4  11   7    31942.03    34161.56    641.70 o 
  -3  11   7      538.87      319.64    193.70 o 
  -2  11   7    32734.91    32882.46    671.55 o 
  -1  11   7    77053.58    76670.51   1370.30 o 
   0  11   7    29719.96    29945.69    645.63 o 
   1  11   7      755.89      924.24    305.28 o 
   2  11   7    29587.92    30607.46    954.50 o 
   3  11   7    11080.84    11282.01    437.34 o 
   4  11   7     6022.10     5580.10    505.99 o 
   5  11   7    56774.75    58623.45    995.82 o 
   6  11   7    67420.68    66288.03   1170.51 o 
   7  11   7     8702.77     7843.92    430.89 o 
   8  11   7     6938.25     6582.79    402.68 o 
   9  11   7    24159.72    24146.56    659.66 o 
  10  11   7     4199.52     3863.87    358.65 o 
  11  11   7     9416.66     9822.98    483.03 o 
  12  11   7    36192.55    35132.44    823.57 o 
  13  11   7    21316.70    21198.33   1116.08 o 
 -16  12   7    28716.75    30141.79   3748.88 o 
 -15  12   7    22671.95    23383.67   1076.63 o 
 -14  12   7     3881.29     3743.50    394.97 o 
 -13  12   7       75.99     -178.75    392.93 o 
 -12  12   7     1120.05      889.04    234.63 o 
 -11  12   7     2172.93     2184.91    233.19 o 
 -10  12   7    33634.09    36700.50    596.16 o 
  -9  12   7    58567.43    57053.97    837.93 o 
  -8  12   7    23053.53    25790.56    533.72 o 
  -7  12   7      306.15       72.05    224.60 o 
  -6  12   7     4584.74     4661.91    291.03 o 
  -5  12   7        9.52      585.60    203.39 o 
  -4  12   7    20923.02    23312.91    933.48 o 
  -3  12   7    52752.11    51943.81   1464.62 o 
  -2  12   7    45517.81    47755.73    866.51 o 
  -1  12   7     3942.23     3573.89    375.88 o 
   0  12   7     7664.15     7467.97    390.13 o 
   1  12   7    17959.08    19298.77    629.93 o 
   2  12   7     2743.36     2868.73    508.01 o 
   3  12   7     9606.11    10752.24    638.17 o 
   4  12   7    25853.69    27786.76    798.38 o 
   5  12   7     5385.20     5491.47    550.40 o 
   6  12   7     5290.64     4414.51    384.20 o 
   7  12   7    24666.45    23518.94    960.57 o 
   8  12   7    14905.97    15093.96    571.99 o 
   9  12   7      336.79     -255.90    268.26 o 
  10  12   7     5143.76     4784.52    404.36 o 
  11  12   7     6367.49     6806.79    447.39 o 
  12  12   7      191.92      443.57    536.58 o 
 -15  13   7     1629.19     1369.09    437.57 o 
 -14  13   7      150.33     -154.78    366.53 o 
 -13  13   7     3370.96     2955.14    472.82 o 
 -12  13   7     7915.68     7304.25    463.63 o 
 -11  13   7     1029.12     1020.21    271.93 o 
 -10  13   7     5139.71     4979.56    320.65 o 
  -9  13   7     7479.95     8097.71    499.51 o 
  -8  13   7      445.81      209.51    252.14 o 
  -7  13   7    13737.98    13586.80    548.93 o 
  -6  13   7    20562.92    21334.20    652.56 o 
  -5  13   7    10462.29    11493.10    780.68 o 
  -4  13   7     6967.80     7362.99    644.71 o 
  -3  13   7      146.87     -215.46    320.59 o 
  -2  13   7      150.32      162.21    480.18 o 
  -1  13   7     8356.55     9167.14    849.53 o 
   0  13   7    38656.48    40051.98   1069.82 o 
   1  13   7    41310.57    41161.01    992.83 o 
   2  13   7    21712.66    22229.42   1095.38 o 
   3  13   7    13013.03    14000.25    523.11 o 
   4  13   7     7215.47     6454.30    410.97 o 
   5  13   7     5403.99     5478.63    425.05 o 
   6  13   7     7718.32     8155.39    479.71 o 
   7  13   7    20355.37    20574.07    838.52 o 
   8  13   7    17908.39    18509.13    638.67 o 
   9  13   7     6065.93     5556.48    435.83 o 
  10  13   7     2012.68     1227.38    332.87 o 
  11  13   7     4953.00     3927.74    736.90 o 
 -11  14   7       18.87     -302.35    345.12 o 
 -10  14   7      559.63      522.42    360.90 o 
  -9  14   7    10402.30    11142.17    551.15 o 
  -8  14   7    22463.46    23497.63    891.01 o 
  -7  14   7    13785.10    14033.82    585.31 o 
  -6  14   7     3633.03     2846.57    799.10 o 
  -5  14   7      182.36      368.12    292.49 o 
  -4  14   7      120.68     -149.09    263.55 o 
  -3  14   7      320.72      970.06    637.32 o 
  -2  14   7     4470.67     4611.32    412.70 o 
  -1  14   7    14622.80    17725.08   1526.98 o 
   0  14   7     7127.88     8575.62    862.58 o 
   1  14   7      120.61      610.51    298.09 o 
   2  14   7      130.89      486.15    675.25 o 
   3  14   7       23.95      -50.63    271.16 o 
   4  14   7      333.35      350.30    287.66 o 
   5  14   7     1819.30     1649.93    353.08 o 
   6  14   7     1367.04     1506.55    436.04 o 
   7  14   7       85.15       33.90    420.33 o 
   8  14   7     3593.70     3275.01    408.92 o 
   9  14   7     7603.77     7039.88    851.37 o 
 -10  15   7     3307.71     3163.08    500.75 o 
  -9  15   7     3088.06     2886.29    409.09 o 
  -8  15   7    12263.05    13367.40    712.34 o 
  -7  15   7     4085.17     3911.10    425.14 o 
  -6  15   7      565.66      393.12    302.22 o 
  -5  15   7     4861.01     5387.28    448.99 o 
  -4  15   7     6772.13     6821.54    474.88 o 
  -3  15   7      342.73     -323.16    374.64 o 
  -2  15   7     9599.76     9506.36   1110.85 o 
  -1  15   7    21368.39    23319.64   1546.90 o 
   0  15   7     6662.24     7390.89   1129.71 o 
   1  15   7     1009.51      813.17    550.85 o 
   2  15   7     9035.00     9266.17    529.56 o 
   3  15   7     2423.18     2018.15    509.12 o 
   4  15   7     1185.70     1254.90    331.92 o 
   5  15   7    13010.61    12939.22   1066.00 o 
   6  15   7    14186.60    13303.86    626.24 o 
   7  15   7     1090.92      420.75    331.75 o 
   8  15   7     2025.07     1094.61    636.74 o 
  -9  16   7     2784.39     2046.24    472.64 o 
  -8  16   7     1203.75     1030.88    416.23 o 
  -7  16   7     8883.01    10573.72    585.38 o 
  -6  16   7     7989.72     9045.89    592.55 o 
  -5  16   7     2204.59     2312.63    424.53 o 
  -4  16   7      454.89       64.97    314.04 o 
  -3  16   7     3956.47     4193.17    455.51 o 
  -2  16   7     2237.20     1367.62    366.21 o 
  -1  16   7     1054.43      165.49    334.66 o 
   0  16   7    10454.50    10183.85   1051.49 o 
   1  16   7     7020.25     6943.61    547.13 o 
   2  16   7        3.87       99.98    318.53 o 
   3  16   7     4772.62     4735.66    473.12 o 
   4  16   7     5328.14     5018.29    489.31 o 
   5  16   7      981.33       57.80    449.90 o 
   6  16   7     1491.98      429.26    658.20 o 
  -6  17   7       94.27     -319.24    319.24 o 
  -5  17   7       43.91     -196.83    326.11 o 
  -4  17   7       12.44     -153.41    323.87 o 
  -3  17   7     4953.99     3832.70    766.06 o 
  -2  17   7    13659.34    13159.62    667.70 o 
  -1  17   7    10772.70     9796.00    774.41 o 
   0  17   7     4314.41     3318.70    456.08 o 
   1  17   7      881.27       94.95    347.08 o 
   2  17   7     1243.48      793.98    658.20 o 
   3  17   7     2129.93     1259.17    658.20 o 
 -21   0   8    14954.88    14559.09   1015.92 o 
 -20   0   8     5555.52     5380.07    701.13 o 
 -19   0   8      972.03     2511.18    543.73 o 
 -18   0   8     7593.43     7805.39    736.90 o 
 -17   0   8     4399.37     4578.77    701.13 o 
 -16   0   8     1657.92     1245.59    261.26 o 
 -15   0   8    19622.99    20517.29    558.74 o 
 -14   0   8    44612.30    48986.28    954.33 o 
 -13   0   8    19170.00    17749.87    491.30 o 
 -12   0   8     3836.80     5161.75    294.39 o 
 -11   0   8      102.03       20.03    157.50 o 
 -10   0   8    21609.94    23648.38    512.16 o 
  -9   0   8    54161.23    53717.74    857.29 o 
  -8   0   8    85825.58    88746.85   1259.33 o 
  -7   0   8   111031.00   120860.45   1685.80 o 
  -6   0   8    50749.02    60791.32    892.28 o 
  -5   0   8     8711.04     8253.75    257.45 o 
  -4   0   8     9792.60    10144.85    386.16 o 
  -3   0   8    64741.47    71471.24    841.36 o 
  -2   0   8   118460.09   114563.42   2588.26 o 
  -1   0   8    70589.62    76537.01   1193.53 o 
   0   0   8    58242.49    57956.20    758.56 o 
   1   0   8    18193.00    17299.21   1001.61 o 
   2   0   8     7050.96     7376.13    715.43 o 
   3   0   8     1051.38      822.75    400.64 o 
   4   0   8    26187.67    29282.74   1373.63 o 
   5   0   8    52643.10    49872.95   1988.91 o 
   6   0   8     8188.51    10073.32    851.37 o 
   7   0   8     1707.92     2798.49    214.57 o 
   8   0   8     2928.46     2470.00    226.21 o 
   9   0   8     4530.94     5221.60    331.55 o 
  10   0   8     1424.81     2029.28    372.03 o 
  11   0   8     5189.43     7197.55    433.51 o 
  12   0   8     4247.74     6421.02    361.68 o 
  13   0   8     2459.64     3868.67    313.65 o 
  14   0   8     1257.25      794.13    357.72 o 
  15   0   8     3753.65     3534.25    479.34 o 
  16   0   8      705.41      550.88    393.49 o 
 -21   1   8       11.59      459.43    348.95 o 
 -20   1   8      613.96     1441.60    374.36 o 
 -19   1   8     6398.20     6179.51    495.07 o 
 -18   1   8    27772.84    26404.24    860.01 o 
 -17   1   8    44015.42    46076.34   1079.11 o 
 -16   1   8    24199.71    24658.17    451.33 o 
 -15   1   8      269.86       71.73    150.64 o 
 -14   1   8     3700.55     2933.55    193.38 o 
 -13   1   8      123.85      -38.99    129.82 o 
 -12   1   8    23200.48    24089.54    388.80 o 
 -11   1   8    68854.01    68861.54   1016.52 o 
 -10   1   8    54261.88    57939.59    655.14 o 
  -9   1   8      328.63       47.85     94.58 o 
  -8   1   8    11381.26    11779.93    234.55 o 
  -7   1   8    24948.31    27450.78    394.06 o 
  -6   1   8      353.90      615.48     93.48 o 
  -5   1   8     6592.28     8162.83    193.65 o 
  -4   1   8    47241.14    44011.91    512.21 o 
  -3   1   8     6633.74     7609.81    145.08 o 
  -2   1   8    18281.06    18992.02    228.62 o 
  -1   1   8    75891.54    79649.36    877.75 o 
   0   1   8    25233.74    22255.85    232.69 o 
   1   1   8      417.11      773.61    135.02 o 
   2   1   8     3861.28     5869.32    477.08 o 
   3   1   8      729.78      777.92    285.79 o 
   4   1   8    10324.50     9866.55    576.45 o 
   5   1   8   106774.09   109339.16   3230.19 o 
   6   1   8   108859.15   109962.23   1219.92 o 
   7   1   8    33958.61    35053.21    741.50 o 
   8   1   8      172.25      478.97    118.87 o 
   9   1   8       17.96      474.96    190.74 o 
  10   1   8     6931.13     9598.24    880.27 o 
  11   1   8    31439.14    32381.29   1043.99 o 
  12   1   8    44522.98    45987.38    871.51 o 
  13   1   8    36243.57    35713.96   1745.66 o 
  14   1   8    10294.29    11146.93   1169.74 o 
  15   1   8      612.75      862.78    220.19 o 
  16   1   8     1514.75     1705.42    303.53 o 
 -21   2   8     3386.06     3487.39    465.09 o 
 -20   2   8    24296.14    24199.79    880.20 o 
 -19   2   8    13461.26    14660.36    711.86 o 
 -18   2   8      285.91      367.45    308.47 o 
 -17   2   8    24327.85    23007.83    557.78 o 
 -16   2   8    71232.06    69587.50    945.99 o 
 -15   2   8    42247.50    41143.95    579.93 o 
 -14   2   8    12563.92    10631.50    317.82 o 
 -13   2   8    79148.67    83191.04    912.80 o 
 -12   2   8    23239.16    21752.45    367.89 o 
 -11   2   8    13776.88    12388.47    290.09 o 
 -10   2   8   136807.83   139207.75   1489.85 o 
  -9   2   8   136406.31   137040.83   1455.70 o 
  -8   2   8    17259.63    19825.76    585.33 o 
  -7   2   8    38358.85    42144.99    535.90 o 
  -6   2   8    97615.86    98788.00   1057.63 o 
  -5   2   8     9259.30    10081.75    216.89 o 
  -4   2   8   117275.54   121208.37   1242.07 o 
  -3   2   8   295548.25   308013.16   2671.40 o 
  -2   2   8   127805.95   120617.83   1347.98 o 
  -1   2   8      502.98     1280.64    106.60 o 
   0   2   8    86195.23    88813.96    842.15 o 
   1   2   8    57042.81    56155.14    640.44 o 
   2   2   8       34.03      191.22     73.71 o 
   3   2   8    96701.68    89863.22   1014.94 o 
   4   2   8   185445.12   188514.81   2028.89 o 
   5   2   8    39371.96    36987.24    481.29 o 
   6   2   8    30484.18    30664.35    310.07 o 
   7   2   8    93597.59    90779.58   1051.95 o 
   8   2   8    20699.99    21693.15    361.84 o 
   9   2   8     8411.08     9122.11    388.51 o 
  10   2   8    61193.02    59574.73    829.81 o 
  11   2   8    42647.77    44696.66    687.03 o 
  12   2   8      330.51     1169.74    722.59 o 
  13   2   8    33432.11    33137.44    734.25 o 
  14   2   8    48330.98    50096.85   1173.31 o 
  15   2   8     8360.68     8700.52    633.16 o 
  16   2   8    10199.76     9768.60    415.63 o 
 -21   3   8    16870.16    17209.48    791.41 o 
 -20   3   8     5884.62     5625.94    508.25 o 
 -19   3   8      361.74      655.03    331.10 o 
 -18   3   8     2658.89     2879.08    398.79 o 
 -17   3   8     4128.62     4169.16    300.85 o 
 -16   3   8      921.43     1032.18    176.74 o 
 -15   3   8    17029.24    17306.67    340.27 o 
 -14   3   8    43370.54    40332.63    547.22 o 
 -13   3   8     2845.39     3423.94    176.29 o 
 -12   3   8    15771.18    15690.54    335.42 o 
 -11   3   8    21981.81    21767.96    358.20 o 
 -10   3   8     2872.98     3244.21    160.67 o 
  -9   3   8     4306.44     5483.55    209.24 o 
  -8   3   8    37675.34    37529.73    428.37 o 
  -7   3   8    66049.94    68608.62    664.89 o 
  -6   3   8     5794.71     7442.51    175.31 o 
  -5   3   8    28278.64    30059.42    344.41 o 
  -4   3   8   128687.79   128851.56   1106.28 o 
  -3   3   8      486.56      766.55     91.67 o 
  -2   3   8    11672.20    12299.80    198.28 o 
  -1   3   8    24678.16    25807.50    293.79 o 
   0   3   8     1346.68      708.22     89.28 o 
   1   3   8     1743.88     1249.96     80.63 o 
   2   3   8    35832.25    37156.04    525.79 o 
   3   3   8    48261.32    45078.01    457.58 o 
   4   3   8     3979.00     4735.22    133.10 o 
   5   3   8    23853.08    24699.34    296.63 o 
   6   3   8     6693.01     6366.36    218.82 o 
   7   3   8     4183.07     4432.30    199.23 o 
   8   3   8    28393.14    29241.45    451.82 o 
   9   3   8    20857.27    20789.27    405.00 o 
  10   3   8    11873.56    13350.74    588.61 o 
  11   3   8     1135.75     1657.01    486.50 o 
  12   3   8    13626.21    13162.99    374.50 o 
  13   3   8     3005.90     3519.99    400.66 o 
  14   3   8     5278.80     4632.75    558.04 o 
  15   3   8    18658.82    19269.91    642.48 o 
  16   3   8    10832.03    11344.02    869.25 o 
 -20   4   8     1870.18     2146.26    479.34 o 
 -19   4   8     1658.86     1997.66    461.46 o 
 -18   4   8    12949.53    12065.28    711.86 o 
 -17   4   8    14415.99    15719.81    474.42 o 
 -16   4   8     4228.69     3638.69    206.84 o 
 -15   4   8      428.49      554.31    147.30 o 
 -14   4   8      236.79      729.70    151.99 o 
 -13   4   8     4032.73     4393.43    206.82 o 
 -12   4   8    28722.55    27363.45    425.16 o 
 -11   4   8    52224.73    52564.61    631.09 o 
 -10   4   8    45337.84    47133.02    572.18 o 
  -9   4   8     8167.76     7723.69    215.94 o 
  -8   4   8     4134.61     3671.88    156.62 o 
  -7   4   8      553.69      908.26    104.24 o 
  -6   4   8    11098.69    12084.11    234.80 o 
  -5   4   8    64221.19    62829.27    656.68 o 
  -4   4   8   125973.64   130364.64   1217.71 o 
  -3   4   8    40001.44    37121.25    520.46 o 
  -2   4   8    15935.69    18664.02    332.75 o 
  -1   4   8     6595.56     5050.17    179.83 o 
   0   4   8    18442.79    19752.71    312.47 o 
   1   4   8    11563.03    11375.32    294.03 o 
   2   4   8    26234.69    23974.69    369.93 o 
   3   4   8    47789.57    46428.07    536.94 o 
   4   4   8    26288.32    26817.18    365.72 o 
   5   4   8      213.57      250.33    110.08 o 
   6   4   8     1222.60     1303.77    131.38 o 
   7   4   8     6827.76     6521.36    356.63 o 
   8   4   8     4629.67     5913.22    248.67 o 
   9   4   8      500.07     1076.42    298.34 o 
  10   4   8     4063.57     4685.68    254.15 o 
  11   4   8      857.45      995.83    183.52 o 
  12   4   8       23.46      159.57    261.26 o 
  13   4   8     4240.04     4667.68    276.50 o 
  14   4   8       94.97      443.25    213.22 o 
  15   4   8       20.41      488.02    275.44 o 
  16   4   8      665.47      895.26    490.07 o 
 -20   5   8    19237.36    20550.61    836.96 o 
 -19   5   8    15504.95    15504.61    610.17 o 
 -18   5   8     3937.52     3471.79    349.27 o 
 -17   5   8     1787.55     1621.36    256.32 o 
 -16   5   8     3290.08     3175.27    220.84 o 
 -15   5   8    15753.64    15140.26    388.89 o 
 -14   5   8    32539.61    31879.41    506.06 o 
 -13   5   8    31003.26    30841.26    477.24 o 
 -12   5   8    11181.73     9887.14    273.41 o 
 -11   5   8     2313.76     2549.37    168.23 o 
 -10   5   8       65.82       -7.41    112.31 o 
  -9   5   8     8645.78     9975.47    245.59 o 
  -8   5   8    11379.07    10460.78    241.81 o 
  -7   5   8    14198.22    13173.54    259.75 o 
  -6   5   8     1728.99     2134.12    158.91 o 
  -5   5   8      119.89      294.94     93.54 o 
  -4   5   8    18595.19    19758.61    285.07 o 
  -3   5   8    14957.69    14740.76    236.52 o 
  -2   5   8      301.14      436.81     91.90 o 
  -1   5   8      907.55     1146.30    116.86 o 
   0   5   8      190.36      512.69    124.97 o 
   1   5   8    17023.89    16002.56    343.27 o 
   2   5   8    17481.33    18336.13    454.23 o 
   3   5   8    28708.03    29779.59    501.23 o 
   4   5   8    33550.30    33266.92    504.00 o 
   5   5   8     5491.44     5402.47    216.62 o 
   6   5   8       76.21      221.40    119.99 o 
   7   5   8    10738.44    11437.86    322.13 o 
   8   5   8    48933.88    49722.42    754.37 o 
   9   5   8    32386.25    32400.39    574.34 o 
  10   5   8    21236.29    21061.45    462.59 o 
  11   5   8    12933.21    12929.60    384.48 o 
  12   5   8    10914.58    10942.58    374.47 o 
  13   5   8     5306.55     5667.99    323.03 o 
  14   5   8     8063.22     8254.12    393.80 o 
  15   5   8    25531.25    25520.37    786.01 o 
  16   5   8    23884.29    24166.65    819.17 o 
 -20   6   8    16825.48    16494.03    633.02 o 
 -19   6   8    13276.31    12680.95    564.50 o 
 -18   6   8     1777.03     1721.04    315.23 o 
 -17   6   8     7872.42     6709.78    536.48 o 
 -16   6   8    11953.49    12759.78    384.95 o 
 -15   6   8      387.96      354.22    165.52 o 
 -14   6   8    30811.21    28491.56    477.47 o 
 -13   6   8    77461.41    77124.05    887.95 o 
 -12   6   8    47074.77    46734.98    614.99 o 
 -11   6   8     3777.44     4195.46    204.21 o 
 -10   6   8     7240.69     6825.59    229.57 o 
  -9   6   8      351.12      205.75    121.47 o 
  -8   6   8    19590.55    18381.72    325.52 o 
  -7   6   8   100270.72   102138.54   1035.51 o 
  -6   6   8   162068.91   163171.44   1478.94 o 
  -5   6   8    61529.88    57211.98    610.34 o 
  -4   6   8     1463.80     2027.05    123.15 o 
  -3   6   8    22702.25    23035.32    317.04 o 
  -2   6   8      117.97      302.29     96.88 o 
  -1   6   8   100005.48    96069.03   1415.25 o 
   0   6   8   191744.02   188324.73   1999.58 o 
   1   6   8   105264.30   103622.67   1465.57 o 
   2   6   8    24819.43    25119.40    470.92 o 
   3   6   8     1196.10     1653.65    174.52 o 
   4   6   8    22487.39    20462.61    428.43 o 
   5   6   8      124.77      166.68    130.30 o 
   6   6   8    36987.74    36960.84    705.29 o 
   7   6   8    85114.70    84393.59   1157.74 o 
   8   6   8    25410.21    25095.21    508.24 o 
   9   6   8      176.45      447.09    184.37 o 
  10   6   8    14992.48    14689.34    416.98 o 
  11   6   8    15077.81    16303.69    445.45 o 
  12   6   8      234.14      183.38    204.62 o 
  13   6   8    13569.26    13761.48    516.83 o 
  14   6   8    18179.89    18080.37    531.02 o 
  15   6   8      850.86      913.24    272.37 o 
 -19   7   8      175.77      -28.09    288.74 o 
 -18   7   8       30.47      315.27    341.22 o 
 -17   7   8      600.15      728.88    286.07 o 
 -16   7   8     1029.66     1032.84    243.32 o 
 -15   7   8    10235.31     9857.54    352.31 o 
 -14   7   8    23194.95    24707.52    511.92 o 
 -13   7   8     4349.96     4229.64    232.51 o 
 -12   7   8       82.98     -130.49    145.94 o 
 -11   7   8     2797.07     2990.72    196.04 o 
 -10   7   8      752.23     1018.38    153.70 o 
  -9   7   8     5412.69     5643.78    220.61 o 
  -8   7   8     7335.13     7167.21    227.73 o 
  -7   7   8     8829.61     8666.09    234.58 o 
  -6   7   8      508.88      713.48    131.55 o 
  -5   7   8     8495.65     8367.28    231.38 o 
  -4   7   8    17616.54    18338.38    298.48 o 
  -3   7   8      811.81      627.19    107.15 o 
  -2   7   8     9077.35     8813.48    230.63 o 
  -1   7   8     3643.21     3563.17    159.26 o 
   0   7   8     4327.03     4421.38    172.56 o 
   1   7   8    11818.58    11156.31    339.02 o 
   2   7   8    14078.37    13462.68    366.64 o 
   3   7   8    25016.41    25512.03    511.27 o 
   4   7   8     4273.80     4486.73    224.27 o 
   5   7   8     4753.88     5334.50    351.86 o 
   6   7   8      392.53      558.18    365.55 o 
   7   7   8     4351.02     4417.28    268.83 o 
   8   7   8    16203.07    15351.91    426.86 o 
   9   7   8    13604.41    14222.21    468.82 o 
  10   7   8     6691.70     6984.73    334.19 o 
  11   7   8     2092.81     2378.24    263.89 o 
  12   7   8      351.47      543.33    229.12 o 
  13   7   8       18.87      394.36    237.46 o 
  14   7   8     5039.80     5004.20    354.90 o 
  15   7   8     8865.81     8896.00    443.30 o 
 -19   8   8     7064.86     6216.99    461.16 o 
 -18   8   8      353.67      411.27    361.73 o 
 -17   8   8    13488.39    14883.29    579.65 o 
 -16   8   8     4890.32     4622.30    380.40 o 
 -15   8   8     1286.67     1218.45    218.20 o 
 -14   8   8     9512.57     9662.63    322.45 o 
 -13   8   8     4205.79     4724.44    246.49 o 
 -12   8   8     1373.40     1382.65    184.32 o 
 -11   8   8      164.67      -77.51    143.70 o 
 -10   8   8    10233.95     9560.47    274.56 o 
  -9   8   8     6836.81     8152.37    252.33 o 
  -8   8   8    10464.36    11381.60    276.61 o 
  -7   8   8    36905.39    35697.72    478.66 o 
  -6   8   8    15479.51    15463.65    302.91 o 
  -5   8   8       19.08       73.44    116.90 o 
  -4   8   8     3833.64     4059.09    174.27 o 
  -3   8   8     6090.45     6045.92    221.09 o 
  -2   8   8      706.33      446.05    141.48 o 
  -1   8   8     8587.75     8485.87    277.24 o 
   0   8   8    45129.97    43304.10    724.24 o 
   1   8   8    20299.96    19893.83    464.14 o 
   2   8   8     4519.24     5024.76    273.25 o 
   3   8   8    18865.59    17223.49    442.51 o 
   4   8   8     3903.08     4715.46    273.78 o 
   5   8   8      369.86      316.73    188.02 o 
   6   8   8     1957.70     2261.09    339.74 o 
   7   8   8    15565.52    15258.92    446.79 o 
   8   8   8     6754.73     5575.56    489.47 o 
   9   8   8       75.21      -67.03    215.58 o 
  10   8   8     9269.53    10190.71    621.25 o 
  11   8   8     3394.06     3572.47    308.06 o 
  12   8   8      694.12      353.32    244.42 o 
  13   8   8     4510.14     4241.96    343.87 o 
  14   8   8     4833.07     4618.42    363.07 o 
 -18   9   8      494.09      373.52    311.19 o 
 -17   9   8     4455.28     3897.06    396.40 o 
 -16   9   8     8216.91     6931.23    502.83 o 
 -15   9   8    13909.36    14690.11    430.66 o 
 -14   9   8    10312.81     9709.84    334.77 o 
 -13   9   8     1722.27     2039.42    232.50 o 
 -12   9   8      364.42      276.49    177.27 o 
 -11   9   8      145.69      324.53    167.37 o 
 -10   9   8      105.90     -104.71    147.70 o 
  -9   9   8     6221.78     6262.85    241.18 o 
  -8   9   8     8303.76     8027.39    260.76 o 
  -7   9   8     7416.96     7434.85    247.29 o 
  -6   9   8       20.52     -151.69    151.69 o 
  -5   9   8     8338.83     7982.16    325.75 o 
  -4   9   8     4464.74     4160.25    235.70 o 
  -3   9   8      158.10      157.70    151.19 o 
  -2   9   8       81.27      320.53    176.02 o 
  -1   9   8      191.61      324.91    179.25 o 
   0   9   8      659.53      464.20    188.15 o 
   1   9   8     3231.65     3246.61    355.65 o 
   2   9   8    21054.71    22064.85    633.01 o 
   3   9   8     6758.93     6549.48    326.77 o 
   4   9   8      165.28       33.04    198.59 o 
   5   9   8      339.85      790.22    217.08 o 
   6   9   8    10673.19    10921.31    408.19 o 
   7   9   8    16098.14    15137.98    463.47 o 
   8   9   8    15030.28    15674.12    895.30 o 
   9   9   8    19077.84    18439.65    541.67 o 
  10   9   8    16581.18    16705.60    522.25 o 
  11   9   8     1046.63      720.81    291.31 o 
  12   9   8       42.51      130.76    257.79 o 
  13   9   8     2403.74     2157.73    318.97 o 
  14   9   8    12278.63    11826.13    858.52 o 
 -17  10   8    14741.99    15451.94    618.03 o 
 -16  10   8     8736.72     8902.38    503.79 o 
 -15  10   8     1094.21      944.25    314.96 o 
 -14  10   8        8.53     -204.72    204.72 o 
 -13  10   8       55.59     -169.81    182.07 o 
 -12  10   8     2987.02     2503.63    227.85 o 
 -11  10   8    26431.55    27170.39    489.45 o 
 -10  10   8    60334.70    62139.46    788.17 o 
  -9  10   8    23060.07    21711.63    400.62 o 
  -8  10   8     4321.56     4836.38    225.79 o 
  -7  10   8      431.98      441.68    158.41 o 
  -6  10   8     9009.88     9211.16    302.25 o 
  -5  10   8    21758.87    20805.04    453.00 o 
  -4  10   8    47809.45    51349.87    763.64 o 
  -3  10   8    87969.49    86328.74   1251.27 o 
  -2  10   8    43968.68    43519.91    770.99 o 
  -1  10   8     1172.96      726.77    300.50 o 
   0  10   8       41.69      353.82    203.89 o 
   1  10   8     8988.96     9355.46    389.96 o 
   2  10   8    17309.15    16308.25    522.54 o 
   3  10   8    23692.12    25087.26    581.37 o 
   4  10   8    38170.20    39771.62    758.12 o 
   5  10   8    14611.91    14699.76    523.55 o 
   6  10   8      360.03      595.88    499.80 o 
   7  10   8     4708.26     4709.56    332.75 o 
   8  10   8      891.87      816.83    276.26 o 
   9  10   8     8613.11     9244.65    443.02 o 
  10  10   8     7848.14     7535.90    516.57 o 
  11  10   8     3725.63     3952.86    496.63 o 
  12  10   8      842.18      673.45    277.85 o 
  13  10   8      715.42      590.16    345.84 o 
 -16  11   8     2751.43     2550.76    474.81 o 
 -15  11   8     2117.01     1624.16    408.93 o 
 -14  11   8     3743.14     3631.05    321.16 o 
 -13  11   8    14192.86    15073.87    441.72 o 
 -12  11   8    13749.93    13555.64    417.09 o 
 -11  11   8     6296.09     6806.35    329.76 o 
 -10  11   8      276.51     -189.19    203.15 o 
  -9  11   8       56.84      240.28    197.83 o 
  -8  11   8     1411.09      903.72    193.49 o 
  -7  11   8     1926.22     2671.59    243.34 o 
  -6  11   8     6577.87     6865.00    370.99 o 
  -5  11   8     2913.46     3308.78    303.60 o 
  -4  11   8      223.22      349.53    224.05 o 
  -3  11   8     4631.50     4391.94    340.53 o 
  -2  11   8     7777.89     7583.19    369.16 o 
  -1  11   8     1674.52     1855.92    287.92 o 
   0  11   8      233.49      159.21    224.08 o 
   1  11   8      692.39      676.15    337.67 o 
   2  11   8     2417.53     2889.55    286.39 o 
   3  11   8     2686.16     2581.83    287.74 o 
   4  11   8    14613.26    13862.57    483.02 o 
   5  11   8    15208.90    14702.93    658.82 o 
   6  11   8    11795.38    12998.99    824.49 o 
   7  11   8     5206.91     3944.86    496.79 o 
   8  11   8     3772.38     3716.15    368.58 o 
   9  11   8     7842.47     7462.28    426.82 o 
  10  11   8     9345.29     9646.17    481.33 o 
  11  11   8     6418.87     5516.56    407.97 o 
  12  11   8     7267.72     7186.61    541.23 o 
 -16  12   8     5342.04     5794.79    729.74 o 
 -15  12   8      305.09      281.92    608.12 o 
 -14  12   8     7297.68     7979.70    604.54 o 
 -13  12   8    20537.70    20529.06    572.18 o 
 -12  12   8    23312.91    25062.97    557.32 o 
 -11  12   8      608.29      597.58    251.19 o 
 -10  12   8    13639.33    14063.60    582.41 o 
  -9  12   8     6978.62     7089.31    374.80 o 
  -8  12   8     5501.80     5111.00    332.45 o 
  -7  12   8    41032.62    42307.18   1174.49 o 
  -6  12   8    42793.00    45058.69    846.16 o 
  -5  12   8    23097.51    22326.97    574.42 o 
  -4  12   8       99.67      176.92    273.65 o 
  -3  12   8     9796.67     9413.17    545.23 o 
  -2  12   8     2722.14     2806.14    456.90 o 
  -1  12   8    13450.87    13681.62    583.44 o 
   0  12   8    50722.45    52967.49    939.34 o 
   1  12   8    37778.11    37953.62    775.05 o 
   2  12   8     3811.00     3427.31    324.97 o 
   3  12   8     4333.10     4137.28    342.71 o 
   4  12   8    12262.55    12515.78    696.82 o 
   5  12   8      372.64     -180.09    380.81 o 
   6  12   8    12642.03    12861.98    540.72 o 
   7  12   8    28612.00    30017.36    765.44 o 
   8  12   8     8363.81     8916.09    482.00 o 
   9  12   8       24.70       15.06    277.13 o 
  10  12   8    12146.71    12808.65    556.99 o 
  11  12   8     9674.50     8921.47    837.06 o 
 -12  13   8     3599.72     4258.68    500.52 o 
 -11  13   8    16610.49    19102.47    663.08 o 
 -10  13   8     5681.33     5699.53    435.93 o 
  -9  13   8     6322.63     6200.55    443.60 o 
  -8  13   8    22086.60    22535.65   1283.14 o 
  -7  13   8     6907.83     6676.68    443.76 o 
  -6  13   8     3350.90     3196.12    364.09 o 
  -5  13   8    17616.54    19138.05    742.01 o 
  -4  13   8    12972.28    14887.71   1249.43 o 
  -3  13   8      247.90     -265.78    265.78 o 
  -2  13   8     8769.22     9531.18    953.13 o 
  -1  13   8    27679.04    29504.32    692.47 o 
   0  13   8     5434.06     4889.88    547.27 o 
   1  13   8     5377.51     5367.59    435.27 o 
   2  13   8    22593.32    25035.18    655.91 o 
   3  13   8     6117.26     5827.88    425.80 o 
   4  13   8     3772.24     3236.78    375.83 o 
   5  13   8    13603.07    14470.44    916.68 o 
   6  13   8    10481.10     9794.28    866.76 o 
   7  13   8      116.65      438.42    298.99 o 
   8  13   8     6883.96     6551.96    456.67 o 
   9  13   8    12230.27    11422.21    555.84 o 
  10  13   8     2016.99     1466.64    579.50 o 
 -12  14   8      342.67     -465.03    465.03 o 
 -11  14   8        1.70      101.51    372.60 o 
 -10  14   8      709.94      523.74    326.39 o 
  -9  14   8     9822.95    10133.00    965.14 o 
  -8  14   8    16096.85    17046.35    635.91 o 
  -7  14   8    10584.37    10496.60    536.64 o 
  -6  14   8     1474.70     1043.76    315.13 o 
  -5  14   8     1462.86     1389.96    317.19 o 
  -4  14   8     2079.63     1182.99    319.36 o 
  -3  14   8     1911.02     2056.56    338.57 o 
  -2  14   8     7372.85     8702.51    691.87 o 
  -1  14   8    13232.40    14129.51    819.92 o 
   0  14   8     6849.23     6969.79    459.44 o 
   1  14   8      404.89      558.91    400.92 o 
   2  14   8      487.05      244.59    289.64 o 
   3  14   8     5919.36     5974.20    448.63 o 
   4  14   8     3584.73     4723.60    687.60 o 
   5  14   8     1740.21     2036.85    832.53 o 
   6  14   8     1971.64     1330.03    341.44 o 
   7  14   8     2183.47     2571.70    388.60 o 
   8  14   8       45.40      221.78    543.73 o 
   9  14   8       29.90     -386.33    522.27 o 
 -11  15   8     2710.85     2171.36    480.51 o 
 -10  15   8    10257.44    10291.04    682.89 o 
  -9  15   8     7869.41     7441.21    508.39 o 
  -8  15   8      115.71       -0.69    309.88 o 
  -7  15   8      872.31      452.64    319.19 o 
  -6  15   8      202.35      113.04    295.94 o 
  -5  15   8      433.08      390.45    291.56 o 
  -4  15   8      211.54     -282.14    282.14 o 
  -3  15   8       52.76      155.04    293.68 o 
  -2  15   8        6.24     -306.35    306.35 o 
  -1  15   8     3215.43     3772.78    884.64 o 
   0  15   8    12867.48    13267.44    589.72 o 
   1  15   8     5734.08     5883.35    526.71 o 
   2  15   8      190.13     -288.33    288.33 o 
   3  15   8      179.61       76.65    314.86 o 
   4  15   8     2855.64     1784.15    362.25 o 
   5  15   8     7214.98     7223.31    652.65 o 
   6  15   8     7358.95     6140.88    624.31 o 
   7  15   8     9489.46     9915.92    965.84 o 
  -9  16   8    36712.74    41530.46   4038.63 o 
  -8  16   8     6663.60     6225.13    507.91 o 
  -7  16   8     2067.15     1440.33    369.60 o 
  -6  16   8     3220.49     2926.87    426.46 o 
  -5  16   8      595.70      623.55    339.24 o 
  -4  16   8    23525.61    22869.09    768.39 o 
  -3  16   8    50051.61    54040.78   1164.72 o 
  -2  16   8    35327.36    36489.80    939.31 o 
  -1  16   8     6304.22     6333.36    552.69 o 
   0  16   8     2543.81     1701.87    369.46 o 
   1  16   8     5428.62     5004.27    609.64 o 
   2  16   8     2960.83     1670.22    369.07 o 
   3  16   8    34007.52    36107.01    948.70 o 
   4  16   8    37358.05    38669.25   1666.96 o 
   5  16   8    11744.29    13264.16   1151.85 o 
  -5  17   8    11513.71    11737.11    632.66 o 
  -4  17   8    10396.41    10333.74    611.95 o 
  -3  17   8       87.58      -73.84    353.65 o 
  -2  17   8    11775.05    12909.55    810.15 o 
  -1  17   8    28696.47    31216.23    901.44 o 
   0  17   8     7510.69     7957.00    697.91 o 
   1  17   8     3071.08     1480.95    686.82 o 
 -21   1   9    12176.82    12090.98    685.13 o 
 -20   1   9       78.95      109.32    397.07 o 
 -19   1   9      813.32      761.64    336.39 o 
 -18   1   9      153.73       14.49    219.63 o 
 -17   1   9     2638.65     2843.24    215.23 o 
 -16   1   9    15562.76    15410.85    364.03 o 
 -15   1   9    39227.41    39323.64    569.83 o 
 -14   1   9    34175.09    34324.95    511.52 o 
 -13   1   9      770.39     1075.31    148.82 o 
 -12   1   9     2500.59     2608.31    166.91 o 
 -11   1   9       79.00      190.96    111.43 o 
 -10   1   9    23546.56    23643.19    363.52 o 
  -9   1   9    61383.70    68104.22   1104.07 o 
  -8   1   9    62343.86    67242.47    773.75 o 
  -7   1   9    27535.18    28234.41    403.70 o 
  -6   1   9       30.31      128.49     81.79 o 
  -5   1   9    13819.97    14384.58    273.58 o 
  -4   1   9      880.36      719.05     86.18 o 
  -3   1   9    20600.21    20809.15    261.11 o 
  -2   1   9    39295.83    38338.04    598.93 o 
  -1   1   9    32932.88    33071.09    457.46 o 
   0   1   9     5869.75     5494.89    107.36 o 
   1   1   9     2130.12     2210.55    160.54 o 
   2   1   9    12890.83    13506.52    947.95 o 
   3   1   9    13022.50    13532.03    669.60 o 
   4   1   9     4615.06     5044.53    487.69 o 
   5   1   9    28874.23    29342.39   1026.80 o 
   6   1   9     3845.29     3844.04    248.24 o 
   7   1   9     1549.08     1792.06    112.05 o 
   8   1   9    14416.75    14613.70    281.46 o 
   9   1   9    17995.08    19355.68    349.29 o 
  10   1   9     4891.26     6891.34    688.28 o 
  11   1   9       34.83      191.74    322.42 o 
  12   1   9     7099.78     6688.77    354.01 o 
  13   1   9      283.42      371.03    217.36 o 
  14   1   9     5683.47     5765.32    301.47 o 
  15   1   9    16837.62    16950.04    567.95 o 
  16   1   9    11437.11    11181.82    600.96 o 
 -21   2   9     2284.43     1528.81    406.65 o 
 -20   2   9     6172.01     6285.10    786.98 o 
 -19   2   9     6212.18     6837.93    530.89 o 
 -18   2   9     1470.31     1321.99    295.89 o 
 -17   2   9      120.52      -23.88    165.70 o 
 -16   2   9      869.16      804.03    170.61 o 
 -15   2   9      893.77      756.28    163.31 o 
 -14   2   9        5.40      -15.03    137.73 o 
 -13   2   9     2122.67     2571.82    180.24 o 
 -12   2   9      609.96      686.32    134.97 o 
 -11   2   9     3618.87     3532.12    174.98 o 
 -10   2   9    15987.22    17041.26    436.38 o 
  -9   2   9    22568.32    23513.05    585.61 o 
  -8   2   9    14839.99    14003.32    282.06 o 
  -7   2   9     7810.10     8929.86    222.99 o 
  -6   2   9     5619.90     5435.84    181.26 o 
  -5   2   9     5127.04     5161.92    170.49 o 
  -4   2   9    26621.19    26789.33    360.60 o 
  -3   2   9    55121.83    56203.59    621.54 o 
  -2   2   9    56717.10    58010.22    810.08 o 
  -1   2   9    51178.15    51785.00    589.70 o 
   0   2   9    13294.40    14480.52    202.24 o 
   1   2   9    14993.65    14054.18    177.17 o 
   2   2   9    28636.52    27743.79    384.83 o 
   3   2   9    50237.56    49811.06    705.45 o 
   4   2   9    20077.37    19778.00    304.16 o 
   5   2   9    28806.03    28522.03    399.63 o 
   6   2   9    19133.79    17558.03    353.34 o 
   7   2   9    12797.87    13578.51    363.48 o 
   8   2   9    13369.37    13060.25    343.05 o 
   9   2   9    23550.12    25133.95    412.51 o 
  10   2   9    31995.25    31568.77    522.00 o 
  11   2   9    15297.59    15772.71    869.06 o 
  12   2   9     3300.08     3586.01    611.70 o 
  13   2   9     2978.26     3567.16    436.42 o 
  14   2   9     1800.90     2120.06    285.79 o 
  15   2   9     1415.66     1680.72    303.41 o 
  16   2   9     3245.42     3576.08    300.14 o 
 -20   3   9     5642.16     6224.39    536.17 o 
 -19   3   9    43755.47    44505.98   1201.09 o 
 -18   3   9    80926.51    79000.86   1373.42 o 
 -17   3   9    55313.33    57584.59    761.99 o 
 -16   3   9     7322.90     6514.11    265.78 o 
 -15   3   9     7953.42     8363.14    282.16 o 
 -14   3   9     3728.72     3680.81    204.79 o 
 -13   3   9    29006.46    28424.36    474.60 o 
 -12   3   9   127852.56   127127.49   1297.90 o 
 -11   3   9   115678.84   114442.18   1172.96 o 
 -10   3   9    33326.74    33132.20    452.54 o 
  -9   3   9      454.60      283.86     99.56 o 
  -8   3   9    17510.39    18832.86    307.05 o 
  -7   3   9     4056.11     4874.00    169.60 o 
  -6   3   9    75370.86    80370.08    896.42 o 
  -5   3   9   200784.73   202710.50   2032.85 o 
  -4   3   9   132509.09   139343.03   1426.17 o 
  -3   3   9     3387.52     3134.30    130.38 o 
  -2   3   9    13826.29    13066.60    293.04 o 
  -1   3   9    40552.31    43413.09    582.31 o 
   0   3   9      692.38      678.18     87.41 o 
   1   3   9    29339.39    29629.69    343.86 o 
   2   3   9   106619.86   104397.59    952.08 o 
   3   3   9    16802.53    16342.05    237.62 o 
   4   3   9    34660.36    35715.02    357.47 o 
   5   3   9    93809.08    91458.67    852.21 o 
   6   3   9    45240.57    48127.72    625.38 o 
   7   3   9     2267.98     2558.31    146.30 o 
   8   3   9    13695.58    14207.92    352.77 o 
   9   3   9    25240.84    24782.41    584.47 o 
  10   3   9      306.69      910.44    250.42 o 
  11   3   9    34475.71    34396.49    588.85 o 
  12   3   9    80856.26    82308.66   1751.36 o 
  13   3   9    30958.07    31503.26    726.64 o 
  14   3   9      322.20      214.48    357.72 o 
  15   3   9     1781.58     1871.47    305.78 o 
 -20   4   9    13372.73    14479.71    994.45 o 
 -19   4   9    10957.76    12207.49    662.48 o 
 -18   4   9     3382.74     2746.81    401.01 o 
 -17   4   9     2184.44     2359.14    234.98 o 
 -16   4   9     8493.93     7171.47    259.80 o 
 -15   4   9     3278.55     3792.58    202.62 o 
 -14   4   9     6450.52     6376.10    247.04 o 
 -13   4   9    17505.05    18005.08    358.65 o 
 -12   4   9     5396.78     5100.06    216.00 o 
 -11   4   9     3081.41     3259.44    163.95 o 
 -10   4   9    16046.06    15333.44    277.64 o 
  -9   4   9    25502.97    26661.27    359.42 o 
  -8   4   9     8257.14     7773.59    195.96 o 
  -7   4   9      276.39      289.52     86.80 o 
  -6   4   9     8383.80     9811.56    197.42 o 
  -5   4   9     3054.88     3442.74    125.42 o 
  -4   4   9    58840.96    60269.93    759.61 o 
  -3   4   9    79906.41    80222.98    833.97 o 
  -2   4   9    31584.66    31187.47    435.28 o 
  -1   4   9     4476.54     4153.74    191.32 o 
   0   4   9     1920.97     1618.29    134.79 o 
   1   4   9      123.72      244.39    109.58 o 
   2   4   9     9571.50     8715.85    212.26 o 
   3   4   9    62436.52    60669.38    610.65 o 
   4   4   9    73458.03    71896.61    881.11 o 
   5   4   9    10399.54    10884.87    300.89 o 
   6   4   9       26.81      335.93    116.83 o 
   7   4   9       52.46      342.09    122.95 o 
   8   4   9      186.68      440.12    205.53 o 
   9   4   9    12390.42    13895.31    457.46 o 
  10   4   9    31783.55    31175.19    552.03 o 
  11   4   9    31933.77    32381.08    586.54 o 
  12   4   9     4147.43     3968.07    369.91 o 
  13   4   9     3379.45     3108.57    269.52 o 
  14   4   9      343.04      467.32    214.54 o 
  15   4   9     3988.13     4276.47    379.32 o 
 -20   5   9     1441.47      718.65    371.60 o 
 -19   5   9     2133.06     1907.49    401.01 o 
 -18   5   9      287.92       44.69    254.43 o 
 -17   5   9     3513.59     3560.45    238.26 o 
 -16   5   9     3074.98     3292.82    208.39 o 
 -15   5   9     4175.95     3471.45    215.97 o 
 -14   5   9       77.95       51.67    145.27 o 
 -13   5   9     4094.11     4491.52    217.54 o 
 -12   5   9     2723.88     2519.03    179.28 o 
 -11   5   9     1041.73     1128.07    144.30 o 
 -10   5   9     7678.40     7350.04    235.54 o 
  -9   5   9    15049.57    15356.64    299.60 o 
  -8   5   9     2558.32     2407.04    145.59 o 
  -7   5   9       89.76        7.77     98.32 o 
  -6   5   9     4937.59     4586.73    167.73 o 
  -5   5   9     5524.20     6217.05    178.54 o 
  -4   5   9     4762.53     5101.43    177.98 o 
  -3   5   9     9166.65     8786.59    208.28 o 
  -2   5   9     2561.14     3130.04    152.88 o 
  -1   5   9     7227.93     6764.52    320.12 o 
   0   5   9      237.24      344.78    123.70 o 
   1   5   9       19.90       59.27    116.73 o 
   2   5   9      444.21      566.72    129.01 o 
   3   5   9     1244.39     1472.49    143.14 o 
   4   5   9      870.50     1354.86    144.53 o 
   5   5   9      215.11      480.22    131.26 o 
   6   5   9     1914.49     1906.75    174.47 o 
   7   5   9      160.55      431.03    150.39 o 
   8   5   9       18.21      102.12    180.25 o 
   9   5   9       47.87       63.63    425.45 o 
  10   5   9      924.96     1473.97    196.27 o 
  11   5   9        3.97      356.17    178.86 o 
  12   5   9        5.91       65.90    183.77 o 
  13   5   9      226.12      251.94    211.96 o 
  14   5   9       92.46       75.11    370.14 o 
  15   5   9      796.41      703.25    254.00 o 
 -20   6   9      141.42       31.90    286.25 o 
 -19   6   9     3406.92     3556.53    365.95 o 
 -18   6   9      764.86      912.95    287.51 o 
 -17   6   9     4916.61     5036.87    296.25 o 
 -16   6   9    10932.93    10810.85    335.87 o 
 -15   6   9     2414.03     2892.63    218.36 o 
 -14   6   9     1637.50     1157.69    181.44 o 
 -13   6   9     1179.71     1326.94    170.93 o 
 -12   6   9    11686.10    11522.89    386.61 o 
 -11   6   9     2810.32     2521.88    178.50 o 
 -10   6   9     3773.32     3243.07    181.71 o 
  -9   6   9     4501.92     5107.14    212.77 o 
  -8   6   9     1825.04     2149.25    152.33 o 
  -7   6   9    24662.21    23329.22    366.46 o 
  -6   6   9    22910.57    25536.92    361.91 o 
  -5   6   9     8355.59     7887.13    204.99 o 
  -4   6   9     5814.06     6369.87    186.77 o 
  -3   6   9     1114.98     1592.09    138.68 o 
  -2   6   9     1119.67     1179.50    113.81 o 
  -1   6   9     7375.41     7982.34    237.00 o 
   0   6   9    40617.74    38705.48    534.68 o 
   1   6   9    23095.47    23053.31    451.60 o 
   2   6   9     5142.61     4721.04    233.43 o 
   3   6   9      273.55      689.16    153.71 o 
   4   6   9        7.25      -10.86    131.75 o 
   5   6   9     2293.82     2030.98    192.98 o 
   6   6   9    19603.26    20473.47    448.89 o 
   7   6   9    31151.20    30343.71    566.41 o 
   8   6   9    14600.87    14694.80    543.24 o 
   9   6   9      184.30      719.20    356.26 o 
  10   6   9       68.34      507.74    367.56 o 
  11   6   9      527.68      590.26    303.60 o 
  12   6   9     4325.69     4583.19    301.14 o 
  13   6   9     8196.62     8312.05    386.88 o 
  14   6   9     8734.10     9335.56    424.81 o 
  15   6   9      921.07     1314.97    280.44 o 
 -19   7   9      475.49      561.39    302.66 o 
 -18   7   9    10168.73    10622.26    518.93 o 
 -17   7   9     1183.25     1435.00    307.23 o 
 -16   7   9    37102.37    36909.88    646.04 o 
 -15   7   9   105499.12   109676.08   1211.05 o 
 -14   7   9    77451.86    76186.77    910.70 o 
 -13   7   9    14429.15    16030.12    365.41 o 
 -12   7   9     3827.20     4273.05    221.88 o 
 -11   7   9    23306.40    22950.63    421.80 o 
 -10   7   9      858.05      789.88    152.99 o 
  -9   7   9    96403.91   100756.71   1064.35 o 
  -8   7   9   210118.27   209658.52   1895.03 o 
  -7   7   9    78677.27    80745.15    838.57 o 
  -6   7   9     1879.15     2140.53    144.47 o 
  -5   7   9    39978.91    38419.96    474.83 o 
  -4   7   9    19280.10    21007.04    355.83 o 
  -3   7   9     2664.03     3050.63    186.91 o 
  -2   7   9   133819.30   131061.43   1674.24 o 
  -1   7   9   162704.77   161326.03   2001.25 o 
   0   7   9    19576.12    17996.41    416.45 o 
   1   7   9    29710.99    29929.30    554.62 o 
   2   7   9    72404.37    71276.35   1018.20 o 
   3   7   9    25126.52    27592.06    538.36 o 
   4   7   9    14392.36    14829.92    397.82 o 
   5   7   9    49716.26    47770.35    772.92 o 
   6   7   9    45341.18    44616.54    742.52 o 
   7   7   9     3747.14     3886.26    261.18 o 
   8   7   9    75394.60    75017.39   1092.18 o 
   9   7   9    87555.67    87439.41   1235.66 o 
  10   7   9     9371.05     9769.75    394.27 o 
  11   7   9     4736.84     4708.49    308.18 o 
  12   7   9    17843.49    17950.99    518.11 o 
  13   7   9     1483.66     1468.73    269.23 o 
  14   7   9    18633.27    19151.01    566.49 o 
 -19   8   9     4793.75     5222.67    758.36 o 
 -18   8   9      425.65      660.87    345.06 o 
 -17   8   9    15117.40    14218.62    573.94 o 
 -16   8   9    23927.28    23270.28    618.57 o 
 -15   8   9     3313.75     3326.07    242.23 o 
 -14   8   9     9287.61     9317.15    325.86 o 
 -13   8   9    36329.31    36289.19    565.88 o 
 -12   8   9    27620.80    28108.47    482.67 o 
 -11   8   9      195.56      369.53    153.12 o 
 -10   8   9    22723.93    21817.31    385.48 o 
  -9   8   9    15049.61    16476.19    334.20 o 
  -8   8   9     5932.79     6575.98    246.53 o 
  -7   8   9    76606.28    76436.22    818.23 o 
  -6   8   9   111019.58   115212.96   1361.18 o 
  -5   8   9    39003.96    35780.65    573.94 o 
  -4   8   9        3.17       37.70    140.09 o 
  -3   8   9     5428.27     5615.90    384.14 o 
  -2   8   9      154.44      326.09    169.51 o 
  -1   8   9    52305.67    48939.05    789.46 o 
   0   8   9   126487.60   123656.00   1614.17 o 
   1   8   9    92005.30    93858.11   1290.62 o 
   2   8   9    28495.70    26557.59    546.70 o 
   3   8   9     2319.67     2137.40    224.87 o 
   4   8   9     6561.16     6047.16    342.84 o 
   5   8   9     8970.25     8483.87    361.38 o 
   6   8   9    75101.87    74565.83   1101.65 o 
   7   8   9    96383.35    94749.54   1332.63 o 
   8   8   9    34774.36    33538.48   1047.10 o 
   9   8   9     1559.13     1911.14    303.75 o 
  10   8   9     2501.11     2647.55    392.80 o 
  11   8   9     1268.05     1884.64    270.57 o 
  12   8   9     4548.87     5188.12    353.08 o 
  13   8   9    41613.34    42419.88    859.13 o 
  14   8   9    30676.22    31781.45    983.72 o 
 -18   9   9     3458.72     3197.30    469.74 o 
 -17   9   9      638.00      895.95    390.87 o 
 -16   9   9      231.93       29.12    355.33 o 
 -15   9   9     3373.28     3477.43    276.76 o 
 -14   9   9    19292.47    19088.78    432.45 o 
 -13   9   9    24191.21    25408.21    480.07 o 
 -12   9   9    10361.95     9332.50    423.94 o 
 -11   9   9     4123.19     4577.90    231.11 o 
 -10   9   9     1506.90     1339.51    174.05 o 
  -9   9   9     1678.31     2595.32    206.04 o 
  -8   9   9    10192.38     8821.25    295.97 o 
  -7   9   9    16888.85    17801.53    422.21 o 
  -6   9   9    16674.20    17137.99    410.40 o 
  -5   9   9     1488.11     1966.78    201.19 o 
  -4   9   9     3639.31     2759.05    242.30 o 
  -3   9   9     6144.32     7918.08    336.62 o 
  -2   9   9     3323.28     2857.94    242.72 o 
  -1   9   9     1692.77     1740.44    220.24 o 
   0   9   9     3982.93     3264.46    255.39 o 
   1   9   9     1350.40     1871.43    228.73 o 
   2   9   9     6451.60     5832.27    313.29 o 
   3   9   9     3587.44     3994.09    280.28 o 
   4   9   9      280.10      122.18    206.98 o 
   5   9   9     2519.61     2720.45    320.12 o 
   6   9   9     1087.65     1287.15    346.97 o 
   7   9   9      853.58     1227.05    375.86 o 
   8   9   9       74.96      -58.34    370.73 o 
   9   9   9      768.11      931.12    257.04 o 
  10   9   9     2149.34     2251.64    302.31 o 
  11   9   9      869.81      859.03    325.57 o 
  12   9   9       74.12      270.52    267.82 o 
  13   9   9     4636.79     4901.21    552.99 o 
 -17  10   9      443.13      923.84    405.33 o 
 -16  10   9     3599.97     3923.92    485.65 o 
 -15  10   9     2202.81     1834.61    285.33 o 
 -14  10   9       33.70      -52.66    207.90 o 
 -13  10   9     2461.57     2186.49    253.86 o 
 -12  10   9     3424.63     3506.80    266.60 o 
 -11  10   9     1217.69      926.27    215.73 o 
 -10  10   9     1351.22     1430.14    201.72 o 
  -9  10   9    10888.38    11495.37    379.57 o 
  -8  10   9     1489.06     1871.08    223.74 o 
  -7  10   9     4145.80     4317.47    298.62 o 
  -6  10   9     8572.46     9736.53    389.23 o 
  -5  10   9     2769.88     2205.11    281.33 o 
  -4  10   9       14.48      118.38    200.52 o 
  -3  10   9     1666.43     1523.21    233.76 o 
  -2  10   9     2367.77     2239.00    309.79 o 
  -1  10   9       18.76      401.28    207.32 o 
   0  10   9    10199.76    10733.67    401.53 o 
   1  10   9    14042.42    14241.11    446.79 o 
   2  10   9       51.68      475.25    225.87 o 
   3  10   9     2336.04     2524.24    300.50 o 
   4  10   9      316.24      263.62    285.01 o 
   5  10   9      168.60      210.77    410.91 o 
   6  10   9     3890.34     3840.12    377.95 o 
   7  10   9     5016.17     5580.61    404.66 o 
   8  10   9     4979.93     5220.55    362.29 o 
   9  10   9      178.44      347.78    258.81 o 
  10  10   9     3300.60     2690.18    321.65 o 
  11  10   9      800.27      819.87    282.09 o 
  12  10   9     1782.50     2242.68    331.35 o 
 -14  11   9     6412.65     5375.34    499.60 o 
 -13  11   9     1119.34      682.59    302.78 o 
 -12  11   9    31194.65    34222.46    818.97 o 
 -11  11   9    62435.22    62193.38   1162.60 o 
 -10  11   9    21152.81    23159.31    661.83 o 
  -9  11   9    11549.57    13117.60    519.84 o 
  -8  11   9    38003.14    37425.07    752.82 o 
  -7  11   9     4655.29     4734.97    325.79 o 
  -6  11   9    19691.41    20588.23    542.51 o 
  -5  11   9    51614.07    50655.41    888.45 o 
  -4  11   9    50069.04    52460.23    979.98 o 
  -3  11   9     3593.39     3674.78    555.56 o 
  -2  11   9    23909.28    23267.74    568.07 o 
  -1  11   9    46977.86    50060.11    877.51 o 
   0  11   9     1999.39     2041.84    424.42 o 
   1  11   9    36147.85    35992.95    727.22 o 
   2  11   9    54805.23    56399.64    966.91 o 
   3  11   9    11830.00    12354.94    465.10 o 
   4  11   9     3613.71     3076.39    546.27 o 
   5  11   9    36797.45    38690.64    845.28 o 
   6  11   9    33531.29    33288.81    770.79 o 
   7  11   9        1.00     -207.80    384.40 o 
   8  11   9    21577.30    21760.86    639.64 o 
   9  11   9    19873.66    20479.07    666.87 o 
  10  11   9       97.48      190.24    355.12 o 
  11  11   9    18058.45    18529.54    622.73 o 
 -14  12   9     6892.31     5966.55    545.24 o 
 -13  12   9    16621.18    16943.92    622.26 o 
 -12  12   9     5817.12     6007.01    441.93 o 
 -11  12   9     3358.32     3614.40    384.79 o 
 -10  12   9    36855.51    38283.78    881.02 o 
  -9  12   9    31709.10    33134.90   1090.08 o 
  -8  12   9     3102.33     3859.60    368.56 o 
  -7  12   9     5205.68     5520.19    552.46 o 
  -6  12   9     6591.57     6364.90    373.77 o 
  -5  12   9     2000.99     2776.10    417.25 o 
  -4  12   9    31105.50    31785.94    826.28 o 
  -3  12   9    56519.35    57982.30   1192.53 o 
  -2  12   9    33023.62    34016.30    837.47 o 
  -1  12   9     1669.71     1759.85    284.17 o 
   0  12   9     6763.00     7383.28    590.20 o 
   1  12   9     2658.27     3189.46    452.30 o 
   2  12   9    11047.71    11977.06    812.49 o 
   3  12   9    65237.58    68048.86   1193.65 o 
   4  12   9    61668.02    61972.85   1974.20 o 
   5  12   9    16129.34    16216.63    627.84 o 
   6  12   9      385.61      310.28    284.77 o 
   7  12   9      843.87      640.23    338.08 o 
   8  12   9      461.61      279.82    294.45 o 
   9  12   9    11766.93    12453.52    742.49 o 
  10  12   9    37339.05    38345.80   1505.99 o 
 -13  13   9     5495.14     5251.53    526.46 o 
 -12  13   9     7792.61     8303.99    505.13 o 
 -11  13   9     9665.46     9964.00    554.32 o 
 -10  13   9    13929.92    14483.84    665.21 o 
  -9  13   9    14774.83    14260.10    587.77 o 
  -8  13   9     8725.04     8505.88    485.93 o 
  -7  13   9     2303.99     2038.50    352.55 o 
  -6  13   9     1463.62     1601.88    498.57 o 
  -5  13   9     6785.67     7050.97    734.21 o 
  -4  13   9     5376.30     5266.89    413.45 o 
  -3  13   9     5454.12     5848.77    903.59 o 
  -2  13   9     5160.77     5180.99    432.00 o 
  -1  13   9     1311.32     1910.30    633.04 o 
   0  13   9       30.04     -273.17    273.17 o 
   1  13   9      207.73     -166.31    259.77 o 
   2  13   9      274.43       50.06    276.55 o 
   3  13   9       40.43      186.63    278.41 o 
   4  13   9       39.03     -316.33    362.92 o 
   5  13   9       30.89      119.37    284.87 o 
   6  13   9      571.90      196.62    305.92 o 
   7  13   9      579.00      -62.45    301.47 o 
   8  13   9     4392.25     4407.21    417.40 o 
   9  13   9     3318.39     2890.36    672.51 o 
 -12  14   9       23.10     -253.71    365.49 o 
 -11  14   9      123.74     -154.27    311.29 o 
 -10  14   9       88.00      155.70    326.71 o 
  -9  14   9     2585.22     2015.53    515.54 o 
  -8  14   9     4303.44     4722.27    427.56 o 
  -7  14   9     3257.71     2952.30    384.48 o 
  -6  14   9      974.22      629.82    328.65 o 
  -5  14   9     1405.47      825.74    560.83 o 
  -4  14   9     4312.26     3662.86    393.90 o 
  -3  14   9     3148.37     3529.32    388.42 o 
  -2  14   9     6921.95     5972.61    589.90 o 
  -1  14   9    10961.18    12319.90   1061.55 o 
   0  14   9     7803.03     7587.99    631.33 o 
   1  14   9     2155.31     2278.19    357.36 o 
   2  14   9     3615.23     2557.32    553.86 o 
   3  14   9     7524.01     8436.66    769.35 o 
   4  14   9     6010.78     5744.55    449.96 o 
   5  14   9     3292.22     2979.09    397.08 o 
   6  14   9     4360.29     4224.34    429.00 o 
   7  14   9     8493.99     8313.35    609.20 o 
   8  14   9     3354.83     2439.63    686.82 o 
 -11  15   9    13052.77    13793.30    773.56 o 
 -10  15   9     3907.47     4020.57    444.48 o 
  -9  15   9     3446.45     3474.32    562.17 o 
  -8  15   9    13518.94    15714.46    704.04 o 
  -7  15   9      648.01      537.55    324.09 o 
  -6  15   9     6032.10     6326.22    584.73 o 
  -5  15   9    15850.49    16065.30    641.89 o 
  -4  15   9    10759.44     9842.25    547.90 o 
  -3  15   9      629.87      198.13    306.51 o 
  -2  15   9     4122.71     4598.31    436.88 o 
  -1  15   9    12706.96    12562.81    625.67 o 
   0  15   9     2053.39     1410.04    372.82 o 
   1  15   9     7658.29     7147.42    495.16 o 
   2  15   9    17217.78    17724.95    669.60 o 
   3  15   9     3647.65     2986.14    592.92 o 
   4  15   9     1125.41      673.44    335.76 o 
   5  15   9     8062.15     5465.92    837.06 o 
   6  15   9     5785.81     5837.95    829.90 o 
  -8  16   9     1105.58      918.86    373.63 o 
  -7  16   9    10528.60    11009.33    606.18 o 
  -6  16   9     5092.37     5070.11    485.11 o 
  -5  16   9      523.10     -241.30    320.74 o 
  -4  16   9      663.53      120.01    448.17 o 
  -3  16   9     2444.90     1844.01    381.37 o 
  -2  16   9      748.46     -225.49    313.03 o 
  -1  16   9     3747.60     3326.19    622.11 o 
   0  16   9    16447.11    18108.39   1438.02 o 
   1  16   9     9469.74     9652.31    888.42 o 
   2  16   9       26.99     -565.19    565.19 o 
   3  16   9     1802.72     2325.16    779.82 o 
 -21   0  10     5668.93     5430.15    736.90 o 
 -20   0  10     7108.17     7240.20    786.98 o 
 -19   0  10    14790.22    15052.75    987.30 o 
 -18   0  10    21971.55    23575.45    822.06 o 
 -17   0  10    15452.12    15495.86    600.43 o 
 -16   0  10     8914.74    10039.41    439.80 o 
 -15   0  10     5871.32     5263.82    339.07 o 
 -14   0  10     4648.56     5449.72    334.93 o 
 -13   0  10     6267.20     5970.98    334.52 o 
 -12   0  10     9889.51    11436.69    406.50 o 
 -11   0  10     7761.64     7757.89    353.04 o 
 -10   0  10     1877.07     2343.29    211.06 o 
  -9   0  10     2034.49     2025.14    203.93 o 
  -8   0  10     1883.84     2795.54    196.69 o 
  -7   0  10     1563.48     2095.37    168.10 o 
  -6   0  10      397.51      648.86    131.81 o 
  -5   0  10      929.21      739.54    130.26 o 
  -4   0  10       42.29       20.59    101.77 o 
  -3   0  10     8960.31     9000.53    298.47 o 
  -2   0  10      641.10     1300.13    139.05 o 
  -1   0  10     3028.50     4192.82    318.37 o 
   0   0  10     1653.42     1399.13     89.01 o 
   1   0  10    31633.44    34941.83   1595.42 o 
   2   0  10    44650.79    40915.71   1788.59 o 
   3   0  10    17952.88    17463.76   1087.46 o 
   4   0  10     2586.23     2797.35    600.97 o 
   5   0  10    14434.31    13779.27   1023.07 o 
   6   0  10    12518.66    13392.94   1073.15 o 
   7   0  10    20323.36    22693.59   1352.17 o 
   8   0  10    30765.78    34959.95    827.98 o 
   9   0  10    63698.75    63305.55   1340.57 o 
  10   0  10    37920.39    39941.02    969.03 o 
  11   0  10     5893.85     5294.22    457.88 o 
  12   0  10     1402.08     1621.79    237.77 o 
  13   0  10    16781.78    15725.25    729.74 o 
  14   0  10    20184.85    22314.41    922.91 o 
  15   0  10    14347.61    14938.27    801.29 o 
 -21   1  10     7380.93     7049.74    566.53 o 
 -20   1  10      166.19      133.06    345.84 o 
 -19   1  10    10940.72    11138.08    983.72 o 
 -18   1  10    24170.10    23006.74    575.66 o 
 -17   1  10    16277.84    16129.82    388.13 o 
 -16   1  10     3474.51     3418.13    222.34 o 
 -15   1  10     1328.39     1809.69    181.78 o 
 -14   1  10     5008.64     4115.61    217.66 o 
 -13   1  10     3467.05     3162.53    195.48 o 
 -12   1  10    46259.18    48487.75    615.42 o 
 -11   1  10    64210.02    64599.23    737.98 o 
 -10   1  10     9331.59    10080.35    246.95 o 
  -9   1  10       26.21      -36.78     91.19 o 
  -8   1  10     1116.10     1890.32    121.87 o 
  -7   1  10    15820.34    14948.40    257.37 o 
  -6   1  10    64515.34    71371.08    804.19 o 
  -5   1  10   107618.88   109983.33   1150.40 o 
  -4   1  10   107048.82   106936.03   1235.71 o 
  -3   1  10     5477.83     6055.56    253.93 o 
  -2   1  10    11511.42    14207.28    303.83 o 
  -1   1  10      568.68      264.29     70.23 o 
   0   1  10    26140.06    25582.63    266.64 o 
   1   1  10    96273.56    99490.31   1115.20 o 
   2   1  10    66024.88    65457.90   1760.30 o 
   3   1  10    26421.94    24824.88    942.66 o 
   4   1  10      197.02      892.99    333.43 o 
   5   1  10     5606.51     6339.17    574.32 o 
   6   1  10     2869.37     3904.67    492.76 o 
   7   1  10    11821.07    14755.48    431.23 o 
   8   1  10    49958.74    49032.21    644.52 o 
   9   1  10    23977.15    27987.68   1079.15 o 
  10   1  10        1.95     4357.00    808.44 o 
  11   1  10     9524.06    10384.07    592.84 o 
  12   1  10     3552.85     3810.80    447.15 o 
  13   1  10       11.12      100.65    268.29 o 
  14   1  10     1162.57      993.30    221.25 o 
  15   1  10     3949.99     4051.80    356.41 o 
 -20   2  10    61018.69    61267.19   1491.96 o 
 -19   2  10    25488.55    24826.61    874.49 o 
 -18   2  10      390.71      128.20    254.03 o 
 -17   2  10    19017.13    19276.62    482.48 o 
 -16   2  10    28730.83    26462.91    473.30 o 
 -15   2  10     6323.90     7532.80    275.85 o 
 -14   2  10    44347.71    45697.64    618.08 o 
 -13   2  10   130275.23   126634.96   1296.13 o 
 -12   2  10    23091.19    24048.43    469.93 o 
 -11   2  10    36207.85    37848.88    509.90 o 
 -10   2  10   119838.94   117697.96   1476.32 o 
  -9   2  10    26781.71    30357.95    553.54 o 
  -8   2  10     5608.01     6551.58    211.50 o 
  -7   2  10    73726.41    74470.66    850.37 o 
  -6   2  10   141907.66   144222.12   1493.35 o 
  -5   2  10    15432.52    17209.63    287.83 o 
  -4   2  10    91780.44    97556.53   1388.87 o 
  -3   2  10   160343.88   159166.16   2041.51 o 
  -2   2  10    23182.05    22217.03    393.77 o 
  -1   2  10    30674.51    29164.16    378.77 o 
   0   2  10   106697.62   111749.18   1051.76 o 
   1   2  10    48029.75    44171.00    421.23 o 
   2   2  10    13932.58    12658.08    330.33 o 
   3   2  10   121259.23   120504.20   1552.83 o 
   4   2  10   141576.61   136615.02   1514.73 o 
   5   2  10     1772.52     2190.92    146.83 o 
   6   2  10    37717.70    37809.80    734.21 o 
   7   2  10    78754.25    77454.59    920.35 o 
   8   2  10     6350.64     7621.92    896.63 o 
   9   2  10    28516.69    29714.94    618.37 o 
  10   2  10    95451.84    96778.27   1565.22 o 
  11   2  10    38963.94    39052.93    762.67 o 
  12   2  10      111.12      460.88    408.79 o 
  13   2  10    18543.89    18537.81    566.60 o 
  14   2  10    12388.77    13005.79    510.95 o 
  15   2  10      360.95      342.52    265.56 o 
 -20   3  10     1112.64     1810.05    593.81 o 
 -19   3  10     4026.17     3808.82    456.80 o 
 -18   3  10     7568.21     7540.93    383.19 o 
 -17   3  10      434.08      399.30    174.54 o 
 -16   3  10     1230.32     1038.56    179.20 o 
 -15   3  10    20035.77    20066.72    402.48 o 
 -14   3  10    25805.33    24299.59    431.04 o 
 -13   3  10      566.51      742.57    153.05 o 
 -12   3  10    19880.62    20261.27    403.02 o 
 -11   3  10    13282.82    14559.28    431.39 o 
 -10   3  10     1244.06     1250.35    146.44 o 
  -9   3  10    39232.81    42113.93    630.64 o 
  -8   3  10    31624.75    32201.20    471.44 o 
  -7   3  10    12090.79    12191.51    266.07 o 
  -6   3  10      503.41      527.99    111.46 o 
  -5   3  10    42007.01    43802.21    544.21 o 
  -4   3  10    28577.31    28976.71    392.33 o 
  -3   3  10     9123.89     8791.58    402.76 o 
  -2   3  10    64213.13    67798.45   1011.99 o 
  -1   3  10    58114.93    56903.56    761.93 o 
   0   3  10     4503.41     4921.33    162.77 o 
   1   3  10    10508.78    10821.84    187.78 o 
   2   3  10    17051.30    16787.63    228.23 o 
   3   3  10     2058.01     2231.02     94.73 o 
   4   3  10    11658.47    11974.38    313.59 o 
   5   3  10    31833.36    30583.92    444.76 o 
   6   3  10    13402.72    13291.81    274.58 o 
   7   3  10       94.04      695.30    135.28 o 
   8   3  10    17664.18    17432.26    353.65 o 
   9   3  10    10242.62    10507.06    639.20 o 
  10   3  10      252.73      472.19    264.71 o 
  11   3  10    14991.24    15682.18    562.79 o 
  12   3  10     8286.46     8829.39    412.92 o 
  13   3  10        8.59      -51.75    226.98 o 
  14   3  10     5387.88     5583.92    376.86 o 
  15   3  10     8983.85     9494.11    490.71 o 
 -20   4  10     6894.39     6961.64    626.01 o 
 -19   4  10     2418.49     1891.63    393.72 o 
 -18   4  10     2128.27     1864.32    270.82 o 
 -17   4  10      615.00      734.50    185.08 o 
 -16   4  10     4227.49     3770.13    242.60 o 
 -15   4  10    15053.58    16273.51    369.09 o 
 -14   4  10    18387.83    17296.41    340.07 o 
 -13   4  10     2341.17     2600.61    183.73 o 
 -12   4  10      179.52      350.71    132.56 o 
 -11   4  10      606.72      977.51    138.91 o 
 -10   4  10      721.56      387.82    120.91 o 
  -9   4  10      339.08      407.11    111.74 o 
  -8   4  10       34.45      121.74     92.53 o 
  -7   4  10    14009.74    14558.17    263.12 o 
  -6   4  10     6901.16     7419.77    183.48 o 
  -5   4  10     1246.59     1702.85    124.01 o 
  -4   4  10     1371.38     1239.88    106.96 o 
  -3   4  10      229.71      134.06     93.93 o 
  -2   4  10     5901.88     6765.67    253.00 o 
  -1   4  10    11259.69    10897.61    277.99 o 
   0   4  10     3377.06     4294.46    283.98 o 
   1   4  10      958.13      835.12    123.36 o 
   2   4  10     1295.75     1469.38    162.12 o 
   3   4  10    17839.54    17167.87    328.80 o 
   4   4  10    20114.24    19993.15    374.50 o 
   5   4  10     8103.22     8013.10    244.10 o 
   6   4  10     6552.55     6261.13    230.31 o 
   7   4  10     3056.92     3422.55    368.89 o 
   8   4  10     2424.52     2699.29    250.33 o 
   9   4  10     4320.83     4176.37    306.69 o 
  10   4  10    12340.05    12072.45    345.18 o 
  11   4  10    27900.95    29665.80    548.36 o 
  12   4  10    23462.69    24224.37    510.38 o 
  13   4  10     4920.70     4729.82    284.47 o 
  14   4  10     1646.24     1732.50    303.03 o 
 -20   5  10     1790.34     2174.92    615.27 o 
 -19   5  10     1415.23      834.59    366.12 o 
 -18   5  10      113.57     -312.16    312.16 o 
 -17   5  10     1154.25     1510.57    189.51 o 
 -16   5  10     6615.89     5506.22    245.59 o 
 -15   5  10    19182.87    18689.86    494.33 o 
 -14   5  10    25638.22    24633.56    442.47 o 
 -13   5  10    12357.05    12062.67    312.11 o 
 -12   5  10     1360.97     1626.69    153.16 o 
 -11   5  10      305.54      300.00    121.49 o 
 -10   5  10    16767.66    16694.40    300.38 o 
  -9   5  10    48816.25    51071.92    614.78 o 
  -8   5  10    54861.82    54377.05    631.99 o 
  -7   5  10    39594.27    39162.71    491.13 o 
  -6   5  10    36909.73    38948.54    581.68 o 
  -5   5  10    28642.74    27803.71    366.42 o 
  -4   5  10     7387.35     8187.06    210.15 o 
  -3   5  10    27918.44    26814.55    356.75 o 
  -2   5  10    60023.27    61450.80   1202.43 o 
  -1   5  10    55762.86    52654.00    760.24 o 
   0   5  10    28066.04    28274.38    488.63 o 
   1   5  10     4623.95     4893.50    298.45 o 
   2   5  10    11642.89    12033.75    311.71 o 
   3   5  10    27920.92    25837.30    439.44 o 
   4   5  10    21861.06    22815.94    412.31 o 
   5   5  10    18670.54    18966.13    376.48 o 
   6   5  10    13470.33    12936.67    340.28 o 
   7   5  10     1801.73     2192.93    262.26 o 
   8   5  10      722.86     1111.48    199.30 o 
   9   5  10       25.02      348.89    338.22 o 
  10   5  10     2287.74     2606.88    485.09 o 
  11   5  10     7096.90     7769.74    345.93 o 
  12   5  10       58.00      605.34    229.99 o 
  13   5  10      156.44       73.56    214.98 o 
  14   5  10      534.25      905.73    245.59 o 
 -19   6  10       27.16      -42.93    457.88 o 
 -18   6  10    12714.60    12657.20    683.79 o 
 -17   6  10    47806.02    48252.66    702.63 o 
 -16   6  10    44666.78    44149.79    656.41 o 
 -15   6  10    13518.41    13216.94    352.65 o 
 -14   6  10     5369.47     5475.56    232.01 o 
 -13   6  10    22524.67    21161.97    406.86 o 
 -12   6  10     1553.28     1962.47    176.98 o 
 -11   6  10    30973.56    31965.10    482.00 o 
 -10   6  10    89405.30    85690.18    935.61 o 
  -9   6  10    24081.71    24217.72    394.13 o 
  -8   6  10       82.87      -90.20    116.18 o 
  -7   6  10    31694.40    33712.43    560.30 o 
  -6   6  10    38796.88    39330.58    535.92 o 
  -5   6  10     6429.10     5337.61    227.65 o 
  -4   6  10    16449.84    15685.50    383.74 o 
  -3   6  10    63362.95    61525.41    892.50 o 
  -2   6  10     6202.87     6148.49    264.25 o 
  -1   6  10    36013.20    35099.91    714.59 o 
   0   6  10   103363.71   102295.33   1331.63 o 
   1   6  10    47580.95    50499.03    760.41 o 
   2   6  10      616.54      533.00    153.61 o 
   3   6  10     8933.95     8819.96    285.06 o 
   4   6  10     9153.84     8807.97    291.18 o 
   5   6  10     3317.17     3632.24    224.86 o 
   6   6  10    45459.95    44570.57    718.97 o 
   7   6  10   105476.92   108037.00   1422.35 o 
   8   6  10    38541.54    37963.44    658.14 o 
   9   6  10      157.47      454.83    250.05 o 
  10   6  10     3432.79     3498.49    400.67 o 
  11   6  10      729.97      728.00    218.61 o 
  12   6  10    19327.83    19355.56    516.85 o 
  13   6  10    42477.89    43031.82    814.73 o 
  14   6  10    44087.29    44736.83    854.75 o 
 -19   7  10     1729.09     2418.17    608.12 o 
 -18   7  10      530.41      744.05    500.80 o 
 -17   7  10      165.28      290.05    263.80 o 
 -16   7  10     1212.84      739.13    246.33 o 
 -15   7  10    10348.78    10923.84    344.33 o 
 -14   7  10    18752.71    18575.49    402.86 o 
 -13   7  10      747.32      774.33    174.80 o 
 -12   7  10     7123.29     7754.26    359.79 o 
 -11   7  10     4514.12     4393.39    222.36 o 
 -10   7  10     4926.50     4473.79    217.83 o 
  -9   7  10    10480.40    11029.67    292.61 o 
  -8   7  10     5692.60     5083.46    233.61 o 
  -7   7  10    12708.44    12031.65    335.68 o 
  -6   7  10     2739.77     3421.20    227.37 o 
  -5   7  10      972.55     1351.68    185.99 o 
  -4   7  10     1722.96     1987.72    257.13 o 
  -3   7  10     9690.26     9485.80    326.34 o 
  -2   7  10    31462.88    32095.66    585.99 o 
  -1   7  10    14533.92    13623.19    377.35 o 
   0   7  10      320.43      176.06    160.52 o 
   1   7  10     1435.12     1535.41    198.65 o 
   2   7  10      402.99      529.36    175.18 o 
   3   7  10      229.49      620.76    181.57 o 
   4   7  10    11580.02    12127.16    377.35 o 
   5   7  10    18805.72    18891.35    621.65 o 
   6   7  10     8685.58     8477.19    541.93 o 
   7   7  10       75.30     -174.67    511.16 o 
   8   7  10     6703.40     5782.61    433.71 o 
   9   7  10     2418.46     2873.39    262.56 o 
  10   7  10      909.50     1033.94    231.79 o 
  11   7  10     3360.67     3338.28    287.38 o 
  12   7  10     5095.13     4649.83    328.65 o 
  13   7  10      264.35      390.66    254.41 o 
 -17   8  10    11234.12    12177.96    736.90 o 
 -16   8  10    14414.13    14017.95    433.53 o 
 -15   8  10      598.03      858.48    219.53 o 
 -14   8  10     4148.53     3664.85    263.83 o 
 -13   8  10     5032.05     4830.47    275.41 o 
 -12   8  10       46.11     -103.17    172.95 o 
 -11   8  10      194.14      239.06    168.30 o 
 -10   8  10     7003.73     7410.70    403.14 o 
  -9   8  10     5891.73     5961.35    282.07 o 
  -8   8  10       10.09      -27.71    163.09 o 
  -7   8  10    23245.42    22827.78    513.14 o 
  -6   8  10    16617.30    16067.96    436.14 o 
  -5   8  10      990.74     1530.75    205.08 o 
  -4   8  10     9569.32     9866.65    352.38 o 
  -3   8  10     6098.37     6439.47    306.68 o 
  -2   8  10     2978.89     3069.43    248.87 o 
  -1   8  10       76.39     -175.96    175.96 o 
   0   8  10     8846.71     8226.42    344.01 o 
   1   8  10    12030.39    11384.27    375.09 o 
   2   8  10      626.66      731.75    194.80 o 
   3   8  10    10136.55     9512.40    365.13 o 
   4   8  10     6642.86     6972.18    333.26 o 
   5   8  10       32.21      142.08    283.98 o 
   6   8  10    11685.32    12817.67    573.12 o 
   7   8  10    19451.91    17989.15    484.62 o 
   8   8  10     9304.11     9201.78    405.38 o 
   9   8  10     1910.40     2154.48    266.70 o 
  10   8  10     4431.72     4590.20    387.17 o 
  11   8  10     2942.85     2985.65    301.02 o 
  12   8  10        3.14       82.43    250.50 o 
  13   8  10     3775.94     3508.08    333.98 o 
 -16   9  10     2385.30     2894.83    442.46 o 
 -15   9  10    11183.46     9907.86    498.20 o 
 -14   9  10     5659.68     6066.24    355.43 o 
 -13   9  10     1485.73     1517.02    502.59 o 
 -12   9  10     1226.95     1126.00    275.35 o 
 -11   9  10     1788.01     1207.13    244.50 o 
 -10   9  10     2438.00     2853.30    276.30 o 
  -9   9  10    16208.49    15080.33    585.51 o 
  -8   9  10    19164.52    19762.61    515.41 o 
  -7   9  10    14940.27    14239.57    443.43 o 
  -6   9  10     2248.88     1964.32    242.29 o 
  -5   9  10     1831.51     1962.36    233.43 o 
  -4   9  10     6205.95     5966.04    308.06 o 
  -3   9  10    19277.01    18511.00    479.25 o 
  -2   9  10    18125.89    18939.03    480.48 o 
  -1   9  10    23312.69    21897.34    759.60 o 
   0   9  10    10244.34    10878.03    389.81 o 
   1   9  10     1525.70     1913.72    231.96 o 
   2   9  10      346.86      869.36    215.88 o 
   3   9  10      406.17      722.89    234.32 o 
   4   9  10     8045.04     7882.66    367.62 o 
   5   9  10    17005.39    16728.57    663.99 o 
   6   9  10     4009.89     4563.25    528.71 o 
   7   9  10       19.56      296.15    241.56 o 
   8   9  10        6.27      -87.53    227.03 o 
   9   9  10       11.97       69.74    302.27 o 
  10   9  10      102.88      338.23    310.74 o 
  11   9  10      456.38      394.72    266.70 o 
  12   9  10     3854.70     3884.65    433.34 o 
 -15  10  10     4718.27     4037.45    658.20 o 
 -14  10  10    16705.21    15632.48    578.16 o 
 -13  10  10    21171.03    22516.81    666.14 o 
 -12  10  10     7945.58     7638.88    436.37 o 
 -11  10  10       18.64     -240.85    240.85 o 
 -10  10  10     2160.28     2213.74    277.27 o 
  -9  10  10      438.50       86.36    226.93 o 
  -8  10  10      327.92      145.36    220.66 o 
  -7  10  10    10804.69    11397.11    423.84 o 
  -6  10  10     8053.46     8528.48    381.74 o 
  -5  10  10      713.07      394.30    214.79 o 
  -4  10  10     2673.85     2437.81    257.00 o 
  -3  10  10    15813.12    17083.54    481.77 o 
  -2  10  10     7704.49     6885.01    339.61 o 
  -1  10  10      144.53      145.94    206.84 o 
   0  10  10     1850.41     1376.08    243.61 o 
   1  10  10      192.14      384.38    218.51 o 
   2  10  10     8886.26     9485.91    403.69 o 
   3  10  10    27966.48    28715.20    636.51 o 
   4  10  10    25845.95    25992.73    611.81 o 
   5  10  10    27624.04    27327.23    668.89 o 
   6  10  10     8069.21     8533.16    450.71 o 
   7  10  10       82.10     -116.69    243.68 o 
   8  10  10      515.30      732.57    269.00 o 
   9  10  10    19163.91    19835.67    717.58 o 
  10  10  10    31349.12    31730.87    748.63 o 
  11  10  10    15913.10    16032.07    700.00 o 
 -15  11  10     2750.27     3651.36    819.17 o 
 -14  11  10     2156.68     2077.90    352.41 o 
 -13  11  10     6421.56     6742.28    444.67 o 
 -12  11  10    12680.28    12624.93    543.57 o 
 -11  11  10    14917.00    14667.00    562.52 o 
 -10  11  10     4608.49     5151.07    387.73 o 
  -9  11  10     7990.72     8465.94    580.34 o 
  -8  11  10    16880.96    18660.70    595.42 o 
  -7  11  10    10293.97     9935.80    463.08 o 
  -6  11  10     9725.51    10624.84    426.96 o 
  -5  11  10    12516.15    13198.05    464.51 o 
  -4  11  10    21437.87    20409.67    544.97 o 
  -3  11  10    11249.56    10657.19    442.78 o 
  -2  11  10     4740.91     4714.15    320.23 o 
  -1  11  10     8038.91     6991.82    536.53 o 
   0  11  10    10293.88    10660.46    434.29 o 
   1  11  10     7504.89     8689.85    520.45 o 
   2  11  10     7902.01     7966.30    554.51 o 
   3  11  10    14937.58    14577.54    583.28 o 
   4  11  10     8315.30     7586.05    557.05 o 
   5  11  10     3889.37     4040.94    355.81 o 
   6  11  10     1253.18     1044.57    283.51 o 
   7  11  10     3106.88     2952.99    349.31 o 
   8  11  10     4806.43     5591.66    803.65 o 
   9  11  10     2369.28     2520.69    526.68 o 
  10  11  10      318.46      -68.15    284.58 o 
 -14  12  10     6709.97     6638.70    708.28 o 
 -13  12  10     7192.80     7571.91    481.82 o 
 -12  12  10     1003.12      971.02    322.13 o 
 -11  12  10     2518.86     2562.74    359.21 o 
 -10  12  10    28778.48    29177.99    769.91 o 
  -9  12  10    30764.93    33407.43    816.85 o 
  -8  12  10      186.15      543.92    283.88 o 
  -7  12  10    32801.13    34634.89    744.79 o 
  -6  12  10    14309.42    15369.05    513.41 o 
  -5  12  10      150.49      340.37    240.67 o 
  -4  12  10     9501.75     9610.71    565.89 o 
  -3  12  10    16410.35    17155.26    529.61 o 
  -2  12  10     9793.23     9534.22    460.56 o 
  -1  12  10     4150.10     4651.64    568.99 o 
   0  12  10    45592.34    47814.16    892.71 o 
   1  12  10    25939.30    27468.22    666.22 o 
   2  12  10      135.83      -38.05    294.55 o 
   3  12  10    10677.72    10735.47    528.74 o 
   4  12  10     4643.61     3918.15    379.34 o 
   5  12  10       92.58     -237.79    271.75 o 
   6  12  10    16880.63    18061.39    613.76 o 
   7  12  10    29265.91    30000.74    778.71 o 
   8  12  10     8426.56     7770.31    467.52 o 
   9  12  10      150.17     -346.51    346.51 o 
 -14  13  10     1973.08     1872.51    457.81 o 
 -13  13  10     1819.30      816.25    417.15 o 
 -12  13  10    11109.73    12281.56    586.29 o 
 -11  13  10    14928.94    16278.81    631.45 o 
 -10  13  10     3553.97     4269.75    420.22 o 
  -9  13  10     6443.80     6711.35    463.06 o 
  -8  13  10    20531.41    21456.40    807.86 o 
  -7  13  10     2254.61     1814.77    331.66 o 
  -6  13  10     9422.41    10058.57    829.21 o 
  -5  13  10    17667.89    18776.64   1184.64 o 
  -4  13  10     6466.11     7849.86    822.43 o 
  -3  13  10      178.90      524.30    524.14 o 
  -2  13  10    11578.89    12760.90    770.67 o 
  -1  13  10    16728.66    18023.17    673.68 o 
   0  13  10       51.09       87.14    281.13 o 
   1  13  10    15145.99    14916.42    729.74 o 
   2  13  10    25348.05    26064.36   1838.67 o 
   3  13  10     4093.80     3983.77    402.07 o 
   4  13  10     2900.46     1952.43    333.93 o 
   5  13  10    12303.10    12920.57    575.55 o 
   6  13  10     5895.64     5401.44    436.44 o 
   7  13  10     2283.09     1873.69    349.33 o 
   8  13  10     9485.24     8649.60    879.98 o 
 -12  14  10     1464.58      792.49    357.38 o 
 -11  14  10     2054.70     1353.86    360.36 o 
 -10  14  10     1568.94     1489.91    588.09 o 
  -9  14  10       61.67       83.82    309.00 o 
  -8  14  10       14.17      292.17    314.83 o 
  -7  14  10       21.25     -222.24    300.64 o 
  -6  14  10       26.32      -55.84    303.69 o 
  -5  14  10      799.15      548.05    319.19 o 
  -4  14  10     1588.12      759.73    320.74 o 
  -3  14  10       15.50      175.63    310.08 o 
  -2  14  10      247.63     -268.89    268.89 o 
  -1  14  10       13.44     -243.10    282.09 o 
   0  14  10     1635.71     1369.54    328.10 o 
   1  14  10     1861.82     1731.91    343.87 o 
   2  14  10     2622.12     2096.56    372.30 o 
   3  14  10     4820.80     5674.30    453.76 o 
   4  14  10     3114.20     2014.91    495.15 o 
   5  14  10      404.40      822.87    316.96 o 
   6  14  10       80.84     -507.96    507.96 o 
 -10  15  10     8976.74     9832.66    568.57 o 
  -9  15  10     5191.19     4956.16    490.29 o 
  -8  15  10     2616.68     3060.90    424.36 o 
  -7  15  10     3313.73     3744.98    516.77 o 
  -6  15  10     7404.51     6249.31    481.49 o 
  -5  15  10    14644.55    15722.94    645.83 o 
  -4  15  10     7870.90     7638.53    508.70 o 
  -3  15  10     2900.88     2254.83    379.69 o 
  -2  15  10     5469.19     6147.69    473.80 o 
  -1  15  10     9523.50    10191.74    589.45 o 
   0  15  10     7389.12     6688.55    493.96 o 
   1  15  10     6893.60     6492.87    492.88 o 
   2  15  10    10329.37    11074.31    637.56 o 
   3  15  10     4410.32     4587.44    457.42 o 
   4  15  10      359.14     1137.54    629.58 o 
  -7  16  10    24931.46    25471.26   1045.08 o 
  -6  16  10    15173.36    16837.86   1307.75 o 
  -5  16  10       22.81     -220.96    327.14 o 
  -4  16  10    13142.79    14335.07    653.82 o 
  -3  16  10    19868.54    21184.48    988.28 o 
  -2  16  10     7287.29     6646.97    518.54 o 
  -1  16  10      640.45      525.24    434.95 o 
   0  16  10    13394.45    14136.99   1108.92 o 
   1  16  10     5075.54     5609.01    865.68 o 
 -19   1  11    11117.94    10614.33    513.16 o 
 -18   1  11     9817.16     9404.76    331.24 o 
 -17   1  11      361.29      303.53    168.82 o 
 -16   1  11      580.05      457.27    162.01 o 
 -15   1  11    16152.92    15151.24    358.04 o 
 -14   1  11    18996.29    18360.14    378.86 o 
 -13   1  11      216.39      123.63    137.10 o 
 -12   1  11    14245.21    13850.66    325.82 o 
 -11   1  11     9826.72    10242.23    301.29 o 
 -10   1  11      726.44      742.92    121.65 o 
  -9   1  11    15022.13    16559.83    302.19 o 
  -8   1  11    19591.84    19903.93    316.86 o 
  -7   1  11    34737.23    37513.47    458.88 o 
  -6   1  11     3680.75     3977.06    143.42 o 
  -5   1  11     4019.64     4247.32    158.44 o 
  -4   1  11     1549.60     1634.84    138.90 o 
  -3   1  11    21541.41    22805.92    411.58 o 
  -2   1  11    60615.70    60889.33    847.06 o 
  -1   1  11    59661.14    59131.37    660.98 o 
   0   1  11    16838.92    16283.77    199.64 o 
   1   1  11      998.06     1172.76    113.09 o 
   2   1  11       62.37      -39.29    298.35 o 
   3   1  11      164.16      396.90    328.71 o 
   4   1  11    36187.82    36423.91   1241.58 o 
   5   1  11    56139.23    57343.15   1686.45 o 
   6   1  11    44767.70    43146.14   1412.81 o 
   7   1  11     5784.24     8256.73    669.94 o 
   8   1  11      690.89     1246.13    431.99 o 
   9   1  11     1334.52     1462.45    211.78 o 
  10   1  11       91.85      826.47    612.94 o 
  11   1  11     5757.14     5667.95    313.53 o 
  12   1  11    20237.47    20118.83    548.73 o 
  13   1  11    10919.84    11746.92    635.61 o 
  14   1  11      263.53      627.20    202.40 o 
 -19   2  11     9683.06    10725.39    987.30 o 
 -18   2  11    10571.30    10036.44    341.26 o 
 -17   2  11     6785.99     6300.08    278.63 o 
 -16   2  11     4762.72     5236.66    252.96 o 
 -15   2  11    15020.34    14521.89    355.96 o 
 -14   2  11    25127.80    25627.44    447.16 o 
 -13   2  11    29934.86    29775.80    468.17 o 
 -12   2  11    16379.24    16332.18    387.14 o 
 -11   2  11    10986.09    11469.89    279.13 o 
 -10   2  11    10015.01     9472.82    246.55 o 
  -9   2  11    15594.05    16007.40    376.63 o 
  -8   2  11    33964.32    37054.80    514.96 o 
  -7   2  11    39213.93    39850.93    628.27 o 
  -6   2  11    28566.84    29860.92    420.26 o 
  -5   2  11    11006.89    10809.09    230.97 o 
  -4   2  11     2943.92     3194.30    178.96 o 
  -3   2  11     2255.47     2261.36    152.38 o 
  -2   2  11     3342.47     3548.61    168.15 o 
  -1   2  11     5839.86     5577.08    248.59 o 
   0   2  11    10657.82    10458.83    245.17 o 
   1   2  11     8057.90     8428.63    142.03 o 
   2   2  11       13.92      320.79     85.60 o 
   3   2  11     1628.14     1837.56    159.03 o 
   4   2  11      371.70      806.76    161.18 o 
   5   2  11      118.73       -6.15    361.29 o 
   6   2  11        3.95      838.57    386.77 o 
   7   2  11     3134.21     4117.40    671.97 o 
   8   2  11     5231.65     5336.64    269.93 o 
   9   2  11     6956.51     7911.26    559.27 o 
  10   2  11    10899.07    13148.32   1258.30 o 
  11   2  11     5975.58     6311.80    443.10 o 
  12   2  11     4453.55     4708.66    306.03 o 
  13   2  11     3669.01     3487.69    303.41 o 
  14   2  11     8046.50     9143.32    460.36 o 
 -19   3  11    11953.24    12133.77    965.84 o 
 -18   3  11    15468.70    14936.78    437.48 o 
 -17   3  11       72.70      208.40    170.13 o 
 -16   3  11    11626.75    12707.30    345.90 o 
 -15   3  11    41600.41    40569.96    594.14 o 
 -14   3  11    29280.27    28695.38    476.45 o 
 -13   3  11     1368.18     1341.23    165.47 o 
 -12   3  11    72321.62    73937.56    840.76 o 
 -11   3  11    66961.86    67139.25   1320.26 o 
 -10   3  11     1265.13     1279.84    147.74 o 
  -9   3  11    22905.72    21366.51    456.81 o 
  -8   3  11    17922.50    19530.31    353.16 o 
  -7   3  11     1088.17     1037.83    121.79 o 
  -6   3  11    49782.24    50954.14    707.93 o 
  -5   3  11   179007.48   183674.33   1863.90 o 
  -4   3  11   133074.00   130973.17   1816.83 o 
  -3   3  11    10609.24    12255.84    295.93 o 
  -2   3  11    12019.71    11655.77    281.67 o 
  -1   3  11      587.04      955.14    119.78 o 
   0   3  11    21614.41    22321.67    477.08 o 
   1   3  11   115224.02   117368.98   1423.61 o 
   2   3  11   162142.27   161274.52   1573.11 o 
   3   3  11    93260.41    89424.16   1050.28 o 
   4   3  11      139.51      322.60    193.10 o 
   5   3  11     5882.27     5064.49    245.24 o 
   6   3  11      634.81      531.73    146.37 o 
   7   3  11    40050.36    41648.87    603.80 o 
   8   3  11    68783.09    69507.26    922.13 o 
   9   3  11    58620.41    57893.02    808.82 o 
  10   3  11    16602.03    17285.43    837.63 o 
  11   3  11       63.33      575.68    446.03 o 
  12   3  11     4958.45     5342.66    464.12 o 
  13   3  11     1117.70      836.54    244.38 o 
  14   3  11    22868.84    21578.00   1201.93 o 
 -19   4  11    14421.89    13185.46    994.45 o 
 -18   4  11      674.84      725.27    244.57 o 
 -17   4  11      478.14      278.28    193.99 o 
 -16   4  11        7.77     -119.72    175.46 o 
 -15   4  11     2653.51     2202.99    198.79 o 
 -14   4  11    23641.12    23836.58    447.40 o 
 -13   4  11    40465.04    41049.82    850.83 o 
 -12   4  11    18833.89    18243.19    393.95 o 
 -11   4  11      238.30      130.10    138.16 o 
 -10   4  11     2747.22     3078.52    188.02 o 
  -9   4  11     1786.01     1861.97    158.83 o 
  -8   4  11    25975.15    26345.54    481.94 o 
  -7   4  11    44160.41    44085.67    735.24 o 
  -6   4  11    50069.89    50106.26    980.77 o 
  -5   4  11     5861.94     5970.08    269.72 o 
  -4   4  11     5705.35     5531.56    257.13 o 
  -3   4  11     9474.11     9866.31    281.07 o 
  -2   4  11      738.06     1258.77    141.21 o 
  -1   4  11    28744.71    28469.51    480.31 o 
   0   4  11    27947.44    29072.70    478.77 o 
   1   4  11     3330.29     3658.37    212.72 o 
   2   4  11      751.77      981.01    129.93 o 
   3   4  11    17327.54    15187.24    315.09 o 
   4   4  11    15376.19    15659.73    322.61 o 
   5   4  11      905.88     1126.86    138.56 o 
   6   4  11     5286.01     5135.40    232.55 o 
   7   4  11     2270.82     3173.97    431.94 o 
   8   4  11     5506.76     5789.44    571.28 o 
   9   4  11    22760.57    23424.11   1084.27 o 
  10   4  11    16841.46    18399.46    597.90 o 
  11   4  11     8753.99     8543.36    788.22 o 
  12   4  11       38.63      -35.93    186.38 o 
  13   4  11     1521.91     1429.63    278.01 o 
  14   4  11      116.65      248.70    554.46 o 
 -18   5  11      854.86      748.90    293.23 o 
 -17   5  11       44.67     -207.65    207.65 o 
 -16   5  11        2.01       74.70    181.01 o 
 -15   5  11      620.70      779.75    206.53 o 
 -14   5  11     1744.23     1843.54    228.56 o 
 -13   5  11     1059.02     1276.69    210.28 o 
 -12   5  11      152.90      -13.17    165.57 o 
 -11   5  11     1895.54     1480.89    157.80 o 
 -10   5  11     3183.04     4006.96    192.40 o 
  -9   5  11        4.75       35.83    146.01 o 
  -8   5  11      572.10      414.84    147.27 o 
  -7   5  11     4572.19     4971.55    345.52 o 
  -6   5  11     2656.38     3032.75    364.08 o 
  -5   5  11      469.30      217.89    143.67 o 
  -4   5  11     2886.17     3216.08    203.45 o 
  -3   5  11      135.01       57.02    129.12 o 
  -2   5  11      242.10      218.83    134.81 o 
  -1   5  11    10159.81    10495.02    320.00 o 
   0   5  11     7120.29     7906.42    272.35 o 
   1   5  11      211.18      324.33    133.75 o 
   2   5  11     2047.10     1922.28    172.78 o 
   3   5  11     7218.35     7573.15    265.08 o 
   4   5  11     2006.55     2040.40    171.09 o 
   5   5  11     2629.64     3418.91    204.57 o 
   6   5  11    16287.88    14814.11    364.62 o 
   7   5  11     9503.99    10494.62    507.03 o 
   8   5  11     2128.44     2506.42    462.62 o 
   9   5  11     3460.61     3800.71    432.68 o 
  10   5  11     6181.45     7012.10    308.79 o 
  11   5  11     1381.39     1331.57    285.19 o 
  12   5  11      730.87     1039.21    221.18 o 
  13   5  11     4397.41     5044.28    308.06 o 
 -18   6  11     1464.02     1259.16    400.25 o 
 -17   6  11    22452.62    23116.24    584.66 o 
 -16   6  11    17365.95    17235.78    575.40 o 
 -15   6  11      691.00      922.99    261.51 o 
 -14   6  11      495.51      624.90    207.29 o 
 -13   6  11      578.76      761.93    182.65 o 
 -12   6  11     3425.27     3737.38    233.82 o 
 -11   6  11    14155.53    14532.57    470.85 o 
 -10   6  11    12102.43    12855.60    381.78 o 
  -9   6  11    15952.10    15647.83    403.25 o 
  -8   6  11      478.84      677.08    191.18 o 
  -7   6  11    10568.48    11568.15    363.54 o 
  -6   6  11       69.95      192.35    161.90 o 
  -5   6  11    26626.76    26338.88    522.68 o 
  -4   6  11    16838.53    16275.40    416.15 o 
  -3   6  11    11979.75    13637.33    364.69 o 
  -2   6  11     1176.64      960.81    166.17 o 
  -1   6  11     2245.18     2095.73    187.24 o 
   0   6  11    15967.33    16399.79    390.89 o 
   1   6  11      499.32      664.09    193.10 o 
   2   6  11    11176.47    11187.32    336.27 o 
   3   6  11    18669.99    18024.70    391.18 o 
   4   6  11      606.13      303.31    167.69 o 
   5   6  11     3414.27     3399.59    230.76 o 
   6   6  11    11757.92    11821.28    363.93 o 
   7   6  11     8455.85     8152.24    555.52 o 
   8   6  11     3970.60     3770.92    463.66 o 
   9   6  11     1846.08     1839.32    223.17 o 
  10   6  11      602.59      750.36    209.57 o 
  11   6  11     3669.52     3911.18    277.98 o 
  12   6  11    14252.93    15156.95   1020.94 o 
  13   6  11     8008.56     8191.99    387.57 o 
 -18   7  11    43570.48    44757.59   1709.89 o 
 -17   7  11     9145.42     9741.63    606.81 o 
 -16   7  11    15142.61    16487.19    700.65 o 
 -15   7  11    45871.72    46311.07    953.83 o 
 -14   7  11    16157.69    16641.16    540.82 o 
 -13   7  11     4027.27     4462.48    336.63 o 
 -12   7  11    40999.11    39113.21    817.71 o 
 -11   7  11    25712.22    27412.30    806.99 o 
 -10   7  11     2971.01     3449.12    330.68 o 
  -9   7  11    75712.02    72695.11   1101.32 o 
  -8   7  11   145304.48   153516.41   1991.64 o 
  -7   7  11    40667.09    39403.73    704.54 o 
  -6   7  11    12245.88    10871.74    364.55 o 
  -5   7  11    46073.20    48787.15    797.05 o 
  -4   7  11     3087.41     2932.50    229.65 o 
  -3   7  11    51217.27    49162.87    790.11 o 
  -2   7  11   190487.38   188318.62   2322.72 o 
  -1   7  11   142471.17   138183.55   1768.68 o 
   0   7  11    22166.40    19583.65    518.78 o 
   1   7  11     7181.72     6595.75    292.39 o 
   2   7  11    18214.13    17967.10    439.81 o 
   3   7  11     4300.92     3947.59    252.60 o 
   4   7  11    82876.95    83062.73   1169.52 o 
   5   7  11   117468.98   115475.12   1530.48 o 
   6   7  11    63514.80    63187.08    955.64 o 
   7   7  11     1836.13     2294.18    518.39 o 
   8   7  11     9440.31     9299.49    434.79 o 
   9   7  11     5492.01     5965.57    319.28 o 
  10   7  11    12633.12    13108.86    440.05 o 
  11   7  11    51778.38    53670.65    944.62 o 
  12   7  11    45768.81    47500.09    942.08 o 
 -17   8  11    42831.71    45745.49   4192.45 o 
 -16   8  11    42022.63    42946.70    948.26 o 
 -15   8  11    12272.88    12720.13    528.29 o 
 -14   8  11      361.86      592.40    267.09 o 
 -13   8  11     2554.69     2340.14    434.91 o 
 -12   8  11     4215.51     4323.47    342.69 o 
 -11   8  11    58242.57    58864.71    984.80 o 
 -10   8  11    89610.46    85543.00   1274.85 o 
  -9   8  11    46221.54    48574.92    847.88 o 
  -8   8  11     4047.05     3742.09    281.39 o 
  -7   8  11     2841.16     3265.72    263.03 o 
  -6   8  11     5009.49     5141.68    295.89 o 
  -5   8  11    15269.71    16514.37    559.69 o 
  -4   8  11    86273.16    83772.49   1206.25 o 
  -3   8  11    75620.24    73602.07   1086.53 o 
  -2   8  11     9972.27     9978.00    705.29 o 
  -1   8  11    11459.58     9832.24    361.55 o 
   0   8  11    18683.96    19122.62    469.88 o 
   1   8  11     2319.75     2643.62    238.74 o 
   2   8  11     7553.66     7739.84    387.24 o 
   3   8  11    39132.68    40004.68    716.40 o 
   4   8  11    15269.30    15920.96    630.94 o 
   5   8  11     4351.31     3950.67    284.19 o 
   6   8  11    39538.26    39278.04    724.48 o 
   7   8  11    30854.93    30697.42    666.50 o 
   8   8  11     2796.59     2531.86    271.34 o 
   9   8  11     4108.01     4161.53    308.04 o 
  10   8  11     3129.88     3714.53    311.37 o 
  11   8  11      249.18      754.27    400.37 o 
  12   8  11    18776.12    18747.05    570.30 o 
 -17   9  11      717.46     1345.02    586.66 o 
 -16   9  11       14.81       39.99    351.57 o 
 -15   9  11       29.90     -111.35    271.09 o 
 -14   9  11       22.06     -257.32    257.32 o 
 -13   9  11        3.51     -119.72    251.76 o 
 -12   9  11      119.51      134.23    253.19 o 
 -11   9  11     1067.23     1014.04    244.81 o 
 -10   9  11     2566.89     2962.08    290.32 o 
  -9   9  11     6474.89     6196.16    349.35 o 
  -8   9  11      804.22      875.17    230.03 o 
  -7   9  11       70.93      -14.54    215.82 o 
  -6   9  11      560.16     1157.01    230.86 o 
  -5   9  11     3489.50     2351.06    250.40 o 
  -4   9  11    16968.79    17798.03    479.51 o 
  -3   9  11    17333.75    16924.81    465.37 o 
  -2   9  11    21688.39    22522.57    533.44 o 
  -1   9  11     6010.74     5599.70    313.30 o 
   0   9  11      558.66      461.19    230.36 o 
   1   9  11     2236.25     2264.57    246.83 o 
   2   9  11    17957.13    18878.96    497.61 o 
   3   9  11    29664.18    29461.04    896.33 o 
   4   9  11    22570.82    23329.35    563.30 o 
   5   9  11    12507.71    12006.54    463.30 o 
   6   9  11     1139.55      760.69    429.46 o 
   7   9  11       12.73     -189.73    284.17 o 
   8   9  11      539.47      505.82    251.60 o 
   9   9  11    12651.24    12407.69    480.13 o 
  10   9  11    19255.90    19864.94    579.55 o 
  11   9  11     8363.54     8661.63    437.92 o 
 -16  10  11     2782.38     2726.45    445.10 o 
 -15  10  11       38.42     -123.77    281.99 o 
 -14  10  11     1156.14     1281.92    310.62 o 
 -13  10  11     1198.62      794.27    290.50 o 
 -12  10  11       97.26      -77.23    258.03 o 
 -11  10  11     4771.50     5173.75    379.83 o 
 -10  10  11     8571.09     7370.35    385.49 o 
  -9  10  11     3340.06     3648.70    308.80 o 
  -8  10  11      424.52      286.04    232.95 o 
  -7  10  11     1201.67     1120.84    244.62 o 
  -6  10  11      259.17      321.58    223.08 o 
  -5  10  11     1880.01     2541.27    269.60 o 
  -4  10  11     7437.77     6647.37    341.17 o 
  -3  10  11     2914.66     3162.55    366.59 o 
  -2  10  11     1153.22      936.22    232.16 o 
  -1  10  11     5142.78     4487.47    306.52 o 
   0  10  11     2654.78     2790.63    275.19 o 
   1  10  11      222.71      315.38    231.31 o 
   2  10  11     4923.88     4880.98    370.72 o 
   3  10  11     4281.08     4449.30    326.29 o 
   4  10  11      317.38      -49.34    253.96 o 
   5  10  11     3380.45     3099.48    314.03 o 
   6  10  11     7702.33     7546.93    499.36 o 
   7  10  11     1341.73     1182.63    278.48 o 
   8  10  11      581.91      625.26    281.17 o 
   9  10  11     2670.90     2763.94    332.28 o 
  10  10  11     1937.46     1918.26    313.20 o 
 -15  11  11    34182.84    36668.51   1097.74 o 
 -14  11  11     9314.90     9254.06    510.49 o 
 -13  11  11     4478.29     4872.64    404.24 o 
 -12  11  11    30665.47    31719.79    805.65 o 
 -11  11  11    35641.81    35479.99    844.59 o 
 -10  11  11     2654.66     3105.87    353.41 o 
  -9  11  11    14481.48    16340.20    526.81 o 
  -8  11  11    33545.04    35008.18    741.77 o 
  -7  11  11      387.76      341.21    243.38 o 
  -6  11  11    35534.62    34877.39    731.07 o 
  -5  11  11    64825.91    66447.16   1084.90 o 
  -4  11  11    22490.00    22634.38    577.55 o 
  -3  11  11      919.45      699.68    244.74 o 
  -2  11  11    18829.08    20191.31    548.96 o 
  -1  11  11    14734.94    15610.08    515.29 o 
   0  11  11     1914.62     2157.94    561.76 o 
   1  11  11    67637.66    69775.27   1125.62 o 
   2  11  11    70887.31    69093.22   1210.94 o 
   3  11  11     8305.54     8591.22    450.78 o 
   4  11  11     8296.19     8309.64    445.86 o 
   5  11  11    18517.19    18745.51    603.03 o 
   6  11  11     3405.07     2919.77    362.74 o 
   7  11  11     6923.24     7379.73    451.08 o 
   8  11  11    29734.75    29573.10    748.18 o 
   9  11  11    27889.30    26741.92   1092.96 o 
 -14  12  11    38512.42    41293.56   1349.35 o 
 -13  12  11    42371.35    42702.58    985.28 o 
 -12  12  11    13960.15    15843.10    896.22 o 
 -11  12  11       14.94     -291.36    291.36 o 
 -10  12  11     6878.86     7026.95    454.88 o 
  -9  12  11      192.18      687.24    297.30 o 
  -8  12  11    15748.38    17527.57    553.19 o 
  -7  12  11    58237.49    61329.27   1059.61 o 
  -6  12  11    34750.88    35132.80    896.37 o 
  -5  12  11     2356.04     2106.76    446.10 o 
  -4  12  11     6951.30     6528.06    673.20 o 
  -3  12  11     9707.54    11232.61    897.04 o 
  -2  12  11      562.74      463.45    508.63 o 
  -1  12  11    15471.79    15730.05    729.04 o 
   0  12  11    36366.30    36534.27   1366.48 o 
   1  12  11    11352.90    12356.97   1546.00 o 
   2  12  11     3707.23     3145.58    359.80 o 
   3  12  11    22657.68    22333.19    874.55 o 
   4  12  11    11066.01     9892.74    855.36 o 
   5  12  11       67.04     -123.15    297.15 o 
   6  12  11     7288.58     6468.75    447.09 o 
   7  12  11     4091.63     5651.27    520.91 o 
   8  12  11     1343.73      897.80    375.64 o 
 -13  13  11      467.29     -154.52    331.38 o 
 -12  13  11     1763.92     1629.61    363.30 o 
 -11  13  11      151.72      281.11    304.90 o 
 -10  13  11       26.54      157.74    299.98 o 
  -9  13  11     1075.91      991.17    330.76 o 
  -8  13  11     6383.35     5298.53    429.29 o 
  -7  13  11     4666.11     4668.09    412.21 o 
  -6  13  11     4235.76     3942.30    388.90 o 
  -5  13  11     6953.55     7772.34    838.50 o 
  -4  13  11     2109.10     2324.69    544.20 o 
  -3  13  11     1666.79     1826.63    444.04 o 
  -2  13  11     6873.89     6231.21    431.35 o 
  -1  13  11    22069.54    22310.49    672.34 o 
   0  13  11    23505.68    24796.96    716.77 o 
   1  13  11    11776.65    11606.19    548.26 o 
   2  13  11    10276.79     9614.83    506.79 o 
   3  13  11     6128.98     6485.12    468.02 o 
   4  13  11     3281.73     2677.02    377.69 o 
   5  13  11     6570.04     5938.30    452.34 o 
   6  13  11    21232.58    20954.61    691.01 o 
   7  13  11    20504.92    22657.81   1201.93 o 
 -11  14  11     2712.21     2268.39    389.09 o 
 -10  14  11     4572.82     4273.05    454.06 o 
  -9  14  11     6399.76     5629.60    522.96 o 
  -8  14  11     7626.22     7427.64    496.74 o 
  -7  14  11     2043.31     2083.70    374.01 o 
  -6  14  11     2335.64     1784.30    354.61 o 
  -5  14  11     1257.23     1395.59    351.24 o 
  -4  14  11     1111.49     1048.42    336.23 o 
  -3  14  11     2781.65     2751.80    395.66 o 
  -2  14  11     4555.95     4669.25    422.20 o 
  -1  14  11     2553.47     2440.99    375.18 o 
   0  14  11       15.54       54.25    295.78 o 
   1  14  11       36.08     -280.95    280.95 o 
   2  14  11      156.27      275.74    316.11 o 
   3  14  11      206.63      134.82    293.67 o 
   4  14  11       20.18      238.61    311.15 o 
   5  14  11      304.62      586.66    572.35 o 
  -9  15  11     4260.84     3794.23    570.54 o 
  -8  15  11     9861.08    11024.22    697.98 o 
  -7  15  11      624.25      208.15    346.19 o 
  -6  15  11     5592.10     5087.98    466.58 o 
  -5  15  11    14377.65    14646.58    634.51 o 
  -4  15  11     5544.40     4868.25    447.87 o 
  -3  15  11        6.28     -327.19    327.19 o 
  -2  15  11     3871.53     4074.05    439.06 o 
  -1  15  11     4828.84     5282.83    623.24 o 
   0  15  11        5.12      -88.76    319.48 o 
   1  15  11    14077.51    13460.82    628.46 o 
   2  15  11    17902.73    15889.80   1130.39 o 
   3  15  11     2459.07     1588.26    651.05 o 
  -4  16  11     6230.14     5938.11    858.52 o 
  -2  16  11     1244.21      529.42    579.50 o 
 -19   0  12       10.27     -450.72    450.72 o 
 -18   0  12      244.83       90.94    518.69 o 
 -17   0  12     4061.50     3338.56    701.13 o 
 -16   0  12    18917.22    17934.34    700.53 o 
 -15   0  12    34259.89    32307.04    900.31 o 
 -14   0  12    30999.53    31205.57    869.95 o 
 -13   0  12     7659.86     6530.62    572.35 o 
 -12   0  12     3380.23     3311.26    340.10 o 
 -11   0  12     3169.42     3910.06    334.11 o 
 -10   0  12    23571.89    24994.20   1570.38 o 
  -9   0  12    30314.76    32712.52   1123.23 o 
  -8   0  12    67301.41    75751.37   1382.05 o 
  -7   0  12    41970.21    41246.40    861.64 o 
  -6   0  12     3413.89     4294.05    278.24 o 
  -5   0  12     5600.95     5918.69    306.03 o 
  -4   0  12    30120.89    28747.95    962.26 o 
  -3   0  12    63798.54    68057.43   3316.04 o 
  -2   0  12    76393.32    76605.12   1949.56 o 
  -1   0  12    64267.06    67357.66   1102.86 o 
   0   0  12    30368.32    28409.39    409.06 o 
   1   0  12     1273.79      697.79    358.28 o 
   2   0  12    13264.93    12856.36   1044.53 o 
   3   0  12    18820.44    20282.57   1294.94 o 
   4   0  12    62149.26    57141.77   2425.32 o 
   5   0  12    32798.11    35464.09   1802.90 o 
   6   0  12     8878.04    10059.01   1023.07 o 
   7   0  12      329.69     4514.39    786.98 o 
   8   0  12     9854.13    17306.36   1273.47 o 
   9   0  12    21808.70    23692.22   1455.91 o 
  10   0  12     1607.13     1817.20    279.02 o 
  11   0  12    19876.84    20504.36    736.90 o 
  12   0  12    16805.34    16404.92    693.97 o 
 -19   1  12      737.18      434.16    575.92 o 
 -18   1  12        8.92     -169.18    214.70 o 
 -17   1  12     7930.50     7288.92    503.54 o 
 -16   1  12    24275.89    26073.76    617.52 o 
 -15   1  12    45091.53    42949.09    753.79 o 
 -14   1  12    22502.34    22915.55    572.08 o 
 -13   1  12      574.56      357.93    190.12 o 
 -12   1  12    11862.78    11299.25    359.99 o 
 -11   1  12      219.99      367.37    160.46 o 
 -10   1  12    17178.10    21078.55    515.29 o 
  -9   1  12    23308.96    21946.03    434.41 o 
  -8   1  12    12692.13    14920.40    346.44 o 
  -7   1  12      968.54     1335.38    149.92 o 
  -6   1  12    19688.66    20640.12    382.58 o 
  -5   1  12    28054.03    27236.74    434.41 o 
  -4   1  12     3920.53     4257.37    178.69 o 
  -3   1  12     9533.19     8937.79    225.98 o 
  -2   1  12    12709.56    12951.14    302.56 o 
  -1   1  12      558.52     1041.84     98.28 o 
   0   1  12    47831.22    45217.60    578.26 o 
   1   1  12    87780.58    93442.48   1234.32 o 
   2   1  12    32065.80    31155.14   1144.82 o 
   3   1  12      128.47      107.74    342.22 o 
   4   1  12     1005.08     1531.82    431.45 o 
   5   1  12      404.95     1276.79    414.46 o 
   6   1  12    13576.40    16670.91   1362.90 o 
   7   1  12    51897.83    53802.62   2418.17 o 
   8   1  12    70127.44    72904.96   2087.10 o 
   9   1  12    22327.86    23523.54   1738.51 o 
  10   1  12       12.02      250.40    243.25 o 
  11   1  12     3125.92     3339.08    250.07 o 
  12   1  12     2779.21     3015.04    265.56 o 
  13   1  12    20301.46    20491.10    594.40 o 
 -19   2  12    10855.16    10032.70    637.18 o 
 -18   2  12    12753.71    12206.99    451.10 o 
 -17   2  12    35730.00    35670.38    707.18 o 
 -16   2  12    18601.54    16987.19    485.03 o 
 -15   2  12      230.18     -196.11    196.11 o 
 -14   2  12    59975.98    58695.52    906.58 o 
 -13   2  12   114865.73   115502.80   1888.70 o 
 -12   2  12    15170.52    14333.29    397.85 o 
 -11   2  12    27783.57    26357.44    511.32 o 
 -10   2  12    82477.43    86348.26   1182.37 o 
  -9   2  12      684.86      806.32    153.01 o 
  -8   2  12    49089.28    50098.36    832.28 o 
  -7   2  12   128880.90   126890.46   1737.43 o 
  -6   2  12    91028.31    93145.23   1315.94 o 
  -5   2  12     8330.39     9000.32    287.74 o 
  -4   2  12    64908.08    68773.52    993.08 o 
  -3   2  12    84412.60    81089.62   1124.93 o 
  -2   2  12       44.81      245.45    105.11 o 
  -1   2  12   121421.80   126736.12   1530.40 o 
   0   2  12   135106.28   136223.80   1626.76 o 
   1   2  12    18778.03    19186.69    321.24 o 
   2   2  12     5635.91     6297.97    311.86 o 
   3   2  12    30789.75    28859.24    644.08 o 
   4   2  12    33831.24    34647.61   1634.77 o 
   5   2  12     2769.63     3638.70    536.62 o 
   6   2  12    55436.08    53541.74   1666.65 o 
   7   2  12    60680.46    65543.90   1321.06 o 
   9   2  12    20020.28    20929.31    994.24 o 
  10   2  12    25006.53    27025.32    589.31 o 
  11   2  12     3863.41     3979.08    273.04 o 
  12   2  12     7174.79     6611.69    366.74 o 
  13   2  12    22297.79    22722.21    887.14 o 
 -19   3  12    17107.09    18508.75    794.05 o 
 -18   3  12     7179.29     6887.55    375.84 o 
 -17   3  12       40.49     -187.49    211.74 o 
 -16   3  12     2967.51     3780.88    297.57 o 
 -15   3  12     6056.62     5166.98    311.76 o 
 -14   3  12      849.64      890.83    215.25 o 
 -13   3  12    16370.43    16292.29    436.52 o 
 -12   3  12    40356.15    36825.09    643.67 o 
 -11   3  12    24498.92    24402.21    594.96 o 
 -10   3  12     2641.44     3053.94    247.04 o 
  -9   3  12    36529.02    36380.47    836.55 o 
  -8   3  12    10073.85    10648.63    350.66 o 
  -7   3  12      221.09      158.47    145.68 o 
  -6   3  12    11509.46    11531.37    345.53 o 
  -5   3  12    20453.37    20626.39    441.93 o 
  -4   3  12     2294.74     2894.04    190.50 o 
  -3   3  12    12807.64    13572.04    322.10 o 
  -2   3  12    62094.95    63897.92    870.15 o 
  -1   3  12    17411.86    15994.39    331.66 o 
   0   3  12     6614.34     6439.50    227.20 o 
   1   3  12    20734.98    20716.76    372.45 o 
   2   3  12      125.44      233.06    117.03 o 
   3   3  12     1976.39     2155.56    170.55 o 
   4   3  12    13483.57    13033.20    342.00 o 
   5   3  12    16271.68    16039.96    471.94 o 
   6   3  12     5846.28     6014.78    320.18 o 
   7   3  12     8751.72     9777.42    747.63 o 
   8   3  12    13757.71    14525.14    459.00 o 
   9   3  12      123.99      472.55    163.66 o 
  10   3  12    16995.82    17155.73   1105.85 o 
  11   3  12    16685.01    18111.58    524.96 o 
  12   3  12     5597.20     5324.48    343.89 o 
  13   3  12       20.25      357.72    343.41 o 
 -19   4  12     7338.45     7802.08    940.80 o 
 -18   4  12     3033.35     2921.01    299.62 o 
 -17   4  12       72.88      -48.25    215.69 o 
 -16   4  12      581.72      444.30    224.08 o 
 -15   4  12     2560.87     2934.09    322.18 o 
 -14   4  12     5459.59     5641.41    402.73 o 
 -13   4  12    20152.21    19573.83    550.67 o 
 -12   4  12    37424.58    37904.51    901.98 o 
 -11   4  12    19036.04    18723.51    505.16 o 
 -10   4  12     3144.36     3240.53    254.00 o 
  -9   4  12      566.05      616.87    179.18 o 
  -8   4  12     3517.91     3639.42    243.49 o 
  -7   4  12    23699.28    23105.04    687.15 o 
  -6   4  12    58131.30    61055.31    960.29 o 
  -5   4  12    55083.63    53388.19    855.95 o 
  -4   4  12    17378.32    18043.36    418.22 o 
  -3   4  12     1327.40     1215.58    151.73 o 
  -2   4  12     1176.01     2138.50    173.67 o 
  -1   4  12     5057.55     4628.28    309.79 o 
   0   4  12    19216.93    19126.04    383.04 o 
   1   4  12    55007.75    52958.59    753.50 o 
   2   4  12    61465.99    62325.74    806.91 o 
   3   4  12     2071.00     2053.12    156.08 o 
   4   4  12     1530.60     1829.76    150.72 o 
   5   4  12      940.23     1391.64    159.91 o 
   6   4  12      577.15      742.82    202.40 o 
   7   4  12     5235.06     5181.30    293.85 o 
   8   4  12    13193.43    13883.36    590.67 o 
   9   4  12     7301.67     7600.40    741.12 o 
  10   4  12      343.26      821.06    179.62 o 
  11   4  12    18300.51    18817.66    447.49 o 
  12   4  12     7822.61     8624.10    350.21 o 
  13   4  12      377.36      229.23    372.03 o 
 -19   5  12    13956.34    15241.02    758.36 o 
 -18   5  12    12667.86    12069.78    466.51 o 
 -17   5  12     7043.62     6741.20    493.60 o 
 -16   5  12     1101.64      695.48    230.46 o 
 -15   5  12      939.27     1222.78    253.00 o 
 -14   5  12     4665.60     4100.59    326.16 o 
 -13   5  12    14708.11    14756.67    495.56 o 
 -12   5  12    12949.79    10834.85    536.99 o 
 -11   5  12     7296.66     8521.06    380.01 o 
 -10   5  12        1.98       57.41    252.90 o 
  -9   5  12     1681.15     1596.39    215.82 o 
  -8   5  12     2460.79     2837.13    237.54 o 
  -7   5  12     4857.32     5072.54    276.50 o 
  -6   5  12     2272.18     2012.24    198.74 o 
  -5   5  12     1035.71      939.79    202.40 o 
  -4   5  12     4570.11     4177.91    229.52 o 
  -3   5  12    10217.32    11079.03    329.73 o 
  -2   5  12    15076.91    15928.98    457.46 o 
  -1   5  12    21813.04    22308.35    454.36 o 
   0   5  12     1318.04     1410.53    165.92 o 
   1   5  12      789.40      703.86    153.53 o 
   2   5  12    10279.02    10195.30    294.01 o 
   3   5  12    47017.99    45761.49    659.28 o 
   4   5  12    23517.80    23730.09    463.47 o 
   5   5  12    18039.82    18478.17    405.29 o 
   6   5  12    12604.12    12065.26    337.52 o 
   7   5  12     6561.96     7038.20    778.61 o 
   8   5  12     2464.64     2671.14    398.31 o 
   9   5  12    12545.49    13426.14    385.62 o 
  10   5  12    40332.12    41173.94    716.05 o 
  11   5  12    34168.95    34948.14    658.98 o 
  12   5  12     5590.44     6197.89    319.45 o 
 -19   6  12     1391.28     1359.33    622.43 o 
 -18   6  12    11292.21    10256.50    523.77 o 
 -17   6  12    38819.86    39909.27    783.36 o 
 -16   6  12    35503.84    36152.32    834.23 o 
 -15   6  12     7211.14     7527.24    430.21 o 
 -14   6  12     3087.35     3692.17    435.19 o 
 -13   6  12     8705.55     8663.22    498.98 o 
 -12   6  12      896.14     1181.60    248.15 o 
 -11   6  12    59713.29    59767.86   1050.05 o 
 -10   6  12   121567.59   119668.85   1765.43 o 
  -9   6  12    50054.04    51419.29    920.82 o 
  -8   6  12     2548.88     3208.01    258.76 o 
  -7   6  12    11994.94    13881.21    398.78 o 
  -6   6  12      205.08      -25.45    161.64 o 
  -5   6  12    14491.90    14407.97    518.39 o 
  -4   6  12    99114.12   102192.22   1372.16 o 
  -3   6  12   134136.61   132832.80   1701.89 o 
  -2   6  12    55619.78    56456.17    846.28 o 
  -1   6  12       30.31      101.06    154.52 o 
   0   6  12    10833.02     9804.52    323.47 o 
   1   6  12      445.94      437.04    161.57 o 
   2   6  12    28277.33    28790.40    542.00 o 
   3   6  12    48300.21    46480.02    740.47 o 
   4   6  12    33752.88    34034.74    608.36 o 
   5   6  12     3865.73     4235.10    249.54 o 
   6   6  12     5974.43     6331.19    448.17 o 
   7   6  12    25106.52    26783.61    533.47 o 
   8   6  12     1235.28     1192.74    223.80 o 
   9   6  12    13488.89    13307.09    412.70 o 
  10   6  12    19866.73    20084.96    501.11 o 
  11   6  12     2381.26     3201.50    270.66 o 
  12   6  12     2902.60     2935.62    276.33 o 
 -18   7  12     8884.19     9121.14    761.94 o 
 -17   7  12     1341.62     1243.56    311.97 o 
 -16   7  12      920.96     1028.65    290.30 o 
 -15   7  12      509.24      753.09    273.46 o 
 -14   7  12      475.26      516.28    256.14 o 
 -13   7  12     3326.42     3090.56    312.47 o 
 -12   7  12    24028.96    23783.70    630.35 o 
 -11   7  12    12729.15    12966.95    477.68 o 
 -10   7  12      505.50      571.66    233.89 o 
  -9   7  12     5525.71     5557.39    348.00 o 
  -8   7  12     1100.86     1159.72    212.91 o 
  -7   7  12       92.00       38.02    179.07 o 
  -6   7  12     3440.12     2739.84    241.21 o 
  -5   7  12     6460.14     6771.14    315.23 o 
  -4   7  12     3504.41     3583.70    251.76 o 
  -3   7  12     6721.14     6785.61    313.38 o 
  -2   7  12    28426.48    28186.41    560.28 o 
  -1   7  12    12548.92    12155.69    373.60 o 
   0   7  12      829.33     1078.54    190.40 o 
   1   7  12     2232.54     2035.38    277.78 o 
   2   7  12       25.95      277.19    184.13 o 
   3   7  12      102.06      -11.70    183.10 o 
   4   7  12    10900.41    10659.91    377.25 o 
   5   7  12    15807.32    15913.48    594.16 o 
   6   7  12    16248.20    15046.23    708.39 o 
   7   7  12      287.18      163.12    207.56 o 
   8   7  12     1767.40     1930.23    246.01 o 
   9   7  12      602.55      686.08    222.45 o 
  10   7  12     4470.02     4481.85    307.29 o 
  11   7  12     5391.63     5773.69    346.07 o 
  12   7  12     5119.13     4896.55    334.25 o 
 -18   8  12      375.97      758.36    565.19 o 
 -17   8  12    10229.05    10499.57    649.70 o 
 -16   8  12    10605.13    12155.58    598.72 o 
 -15   8  12       39.70      -21.57    263.89 o 
 -14   8  12     2275.24     2390.34    317.67 o 
 -13   8  12     3945.78     4277.58    355.80 o 
 -12   8  12     2498.40     2374.90    280.15 o 
 -11   8  12      153.10      -17.73    217.32 o 
 -10   8  12    16155.10    17667.39    536.02 o 
  -9   8  12    16473.76    17574.92    493.81 o 
  -8   8  12      615.44      334.96    233.38 o 
  -7   8  12     6469.83     6061.78    368.65 o 
  -6   8  12     4830.65     4758.81    291.22 o 
  -5   8  12        8.95      -14.62    187.84 o 
  -4   8  12    16027.84    15261.43    438.83 o 
  -3   8  12    13579.07    13032.04    411.34 o 
  -2   8  12     7479.74     6754.98    407.53 o 
  -1   8  12      197.94      204.70    191.21 o 
   0   8  12     5146.28     5596.97    296.14 o 
   1   8  12    11439.28    11169.87    392.61 o 
   2   8  12      231.44      383.62    202.59 o 
   3   8  12     6747.03     6775.10    334.77 o 
   4   8  12    16006.14    16420.30    467.06 o 
   5   8  12     1078.79      635.87    243.76 o 
   6   8  12     2644.72     2823.62    280.01 o 
   7   8  12     2592.39     2395.42    271.68 o 
   8   8  12     2117.66     2607.73    276.02 o 
   9   8  12      167.25       33.86    232.83 o 
  10   8  12     6100.54     5949.63    356.95 o 
  11   8  12     6864.42     7052.86    452.24 o 
 -17   9  12     4688.94     4791.50    590.23 o 
 -16   9  12      259.20     -275.42    275.42 o 
 -15   9  12      200.87     -269.54    269.54 o 
 -14   9  12      561.80      734.33    287.22 o 
 -13   9  12     4122.60     3738.68    359.18 o 
 -12   9  12     7983.31     8339.15    407.33 o 
 -11   9  12    12028.61    12334.64    459.17 o 
 -10   9  12     2196.90     2117.24    278.52 o 
  -9   9  12     1381.37      767.18    240.04 o 
  -8   9  12     4303.64     4497.19    315.76 o 
  -7   9  12     1206.40     1405.51    239.60 o 
  -6   9  12       49.59      429.51    210.69 o 
  -5   9  12     2843.89     2543.11    264.64 o 
  -4   9  12       11.57      281.11    206.51 o 
  -3   9  12     1837.94     1887.68    374.85 o 
  -2   9  12     5238.68     4981.08    385.18 o 
  -1   9  12     5471.02     4879.25    300.05 o 
   0   9  12     4444.92     4701.11    300.10 o 
   1   9  12      602.93     1024.04    226.50 o 
   2   9  12       74.18     -116.17    218.43 o 
   3   9  12      736.32     1141.87    458.71 o 
   4   9  12    16622.80    16447.36    888.79 o 
   5   9  12    17788.63    16783.88   1045.55 o 
   6   9  12     7988.69     8478.06    407.65 o 
   7   9  12     1521.54     1650.42    341.79 o 
   8   9  12     4050.32     4201.67    334.02 o 
   9   9  12     2136.92     2149.58    293.79 o 
  10   9  12     3463.60     3189.89    326.83 o 
 -16  10  12       15.40      497.63    381.32 o 
 -15  10  12     1097.31     1260.20    723.66 o 
 -14  10  12    11340.96    11510.81    537.89 o 
 -13  10  12    24113.25    25947.07    993.64 o 
 -12  10  12    22906.96    23359.31    939.18 o 
 -11  10  12     8124.15     7699.48    750.73 o 
 -10  10  12     2931.00     2747.63    308.28 o 
  -9  10  12     2981.37     2991.69    308.46 o 
  -8  10  12    12807.23    13285.43    469.00 o 
  -7  10  12    35246.80    36193.12    740.09 o 
  -6  10  12    33023.00    33532.49    700.12 o 
  -5  10  12    21944.57    22957.83    569.44 o 
  -4  10  12     7809.88     7972.27    381.35 o 
  -3  10  12      153.57       71.08    218.84 o 
  -2  10  12     2909.65     3170.17    337.67 o 
  -1  10  12    18845.91    18506.06    513.33 o 
   0  10  12    41139.07    42282.73    793.51 o 
   1  10  12    25131.14    25585.76    605.53 o 
   2  10  12     5092.82     4846.13    350.85 o 
   3  10  12      292.16      222.85    255.20 o 
   4  10  12      192.40       22.27    258.31 o 
   5  10  12      264.67     -250.20    250.20 o 
   6  10  12     3081.89     2936.86    325.50 o 
   7  10  12    17948.55    18112.64    570.06 o 
   8  10  12    13215.58    14291.51    529.32 o 
   9  10  12       52.57     -146.93    274.17 o 
 -15  11  12     3571.63     2986.16    387.04 o 
 -14  11  12     5844.27     5707.63    439.94 o 
 -13  11  12     3672.41     3769.69    394.39 o 
 -12  11  12      419.04      516.98    299.55 o 
 -11  11  12        6.93      -54.69    283.49 o 
 -10  11  12      806.67      461.65    349.95 o 
  -9  11  12      794.63     1089.86    463.66 o 
  -8  11  12     1182.39     1220.29    285.01 o 
  -7  11  12     1555.69     1441.71    277.05 o 
  -6  11  12      453.84      486.68    252.19 o 
  -5  11  12      235.71      431.96    244.87 o 
  -4  11  12     6965.03     6484.75    400.86 o 
  -3  11  12     7087.86     6693.89    412.02 o 
  -2  11  12      779.98      873.48    387.24 o 
  -1  11  12       13.00      660.51    309.13 o 
   0  11  12     2903.12     2272.11    318.54 o 
   1  11  12     8033.91     7957.80    432.57 o 
   2  11  12     6170.77     5872.90    398.78 o 
   3  11  12    11330.16     9684.79    924.61 o 
   4  11  12    14249.29    15821.22    864.37 o 
   5  11  12     8699.67     7545.03    434.01 o 
   6  11  12      964.15      964.62    300.63 o 
   7  11  12     1833.90     1777.71    329.96 o 
   8  11  12    11927.83    12112.25    536.11 o 
 -14  12  12     6290.27     6568.98    573.64 o 
 -13  12  12     3770.90     4259.81    504.90 o 
 -12  12  12     1454.76      906.98    379.03 o 
 -11  12  12    12087.40    13192.03    570.79 o 
 -10  12  12    32267.38    33879.07   1257.05 o 
  -9  12  12    25537.76    27186.97    865.18 o 
  -8  12  12       32.70      247.51    258.25 o 
  -7  12  12    14314.32    15862.51    602.68 o 
  -6  12  12     2949.25     3609.82    396.67 o 
  -5  12  12    10372.94    12214.60    487.40 o 
  -4  12  12    35895.28    37481.96    843.67 o 
  -3  12  12    26871.71    28439.04    738.86 o 
  -2  12  12     9490.64     9229.35    726.85 o 
  -1  12  12       85.54       12.61    322.48 o 
   0  12  12     8306.17     7716.75    447.74 o 
   1  12  12     5206.06     4742.01    444.87 o 
   2  12  12     9197.48     9125.14    580.98 o 
   3  12  12    29628.42    30513.12   1092.68 o 
   4  12  12    10950.02    11402.67    535.74 o 
   5  12  12       10.21       90.60    287.22 o 
   6  12  12     3581.51     2593.88    408.82 o 
   7  12  12     3402.74     3320.21    453.95 o 
 -12  13  12    11072.92    11930.87    815.09 o 
 -11  13  12     4651.32     4688.56    533.45 o 
 -10  13  12      123.54      186.76    311.61 o 
  -9  13  12    11316.08    11317.10    597.20 o 
  -8  13  12    15248.79    16270.52    623.94 o 
  -7  13  12      554.56       87.96    293.35 o 
  -6  13  12    11379.44     9837.39    625.66 o 
  -5  13  12    19374.08    20057.12    656.21 o 
  -4  13  12     2073.67     1790.41    329.43 o 
  -3  13  12     3080.53     2764.95    366.95 o 
  -2  13  12     7804.22     7583.59    693.06 o 
  -1  13  12     2885.85     3217.09    473.29 o 
   0  13  12      457.26      296.09    356.46 o 
   1  13  12    13285.82    12856.41    697.74 o 
   2  13  12    12927.19    13259.76   1102.19 o 
   3  13  12       89.03     -143.94    288.19 o 
   4  13  12    10250.07     9516.64    593.26 o 
   5  13  12     9288.45     8663.91    604.39 o 
   6  13  12      265.45     -286.17    543.73 o 
 -10  14  12     3701.95     3525.85    435.23 o 
  -9  14  12     8366.23     8303.83    553.66 o 
  -8  14  12     8806.94     8466.60    523.85 o 
  -7  14  12     3066.78     2903.64    399.98 o 
  -6  14  12      898.68      683.63    326.36 o 
  -5  14  12       25.88     -240.13    301.28 o 
  -4  14  12      296.49      142.62    312.59 o 
  -3  14  12     8459.04     8193.21    500.09 o 
  -2  14  12    18646.95    18797.71    665.92 o 
  -1  14  12    12572.39    12745.81    580.93 o 
   0  14  12      594.27      143.78    305.75 o 
   1  14  12       64.20     -287.40    287.40 o 
   2  14  12       88.25      308.05    308.87 o 
   3  14  12      434.09     -150.24    522.27 o 
   4  14  12     4358.80     5122.51    815.60 o 
  -7  15  12     1825.64     1015.88    495.97 o 
  -6  15  12     1991.07     1444.64    503.99 o 
  -5  15  12     1376.91     1792.87    537.25 o 
  -4  15  12       11.58      288.17    403.27 o 
  -3  15  12      373.95     -272.61    387.96 o 
  -2  15  12      150.98      -28.62    529.42 o 
  -1  15  12     5539.76     5272.75    815.60 o 
   0  15  12    10816.21     9529.59    987.30 o 
   1  15  12     5531.76     4063.67    808.44 o 
 -20   1  13       36.36      155.51    363.82 o 
 -19   1  13    13870.09    13519.42    483.45 o 
 -18   1  13    30588.09    29163.87    653.43 o 
 -17   1  13    11425.02    11111.42    429.66 o 
 -16   1  13     1082.06     1488.22    243.66 o 
 -15   1  13      574.14      603.62    216.61 o 
 -14   1  13       82.94      -63.46    188.17 o 
 -13   1  13     4736.81     4714.10    295.34 o 
 -12   1  13    33839.77    34207.88    617.84 o 
 -11   1  13    49685.80    51346.45    782.89 o 
 -10   1  13     5024.03     5639.85    264.67 o 
  -9   1  13     3606.04     3954.01    224.74 o 
  -8   1  13     4449.58     4537.90    223.78 o 
  -7   1  13     1691.59     1941.83    165.08 o 
  -6   1  13     3160.30     3611.76    188.11 o 
  -5   1  13    37316.52    37486.15    635.07 o 
  -4   1  13    56189.48    56327.14    726.32 o 
  -3   1  13     6023.03     5482.61    211.69 o 
  -2   1  13    12047.99    12064.70    250.25 o 
  -1   1  13    16344.31    16611.11    274.87 o 
   0   1  13      867.64     1042.82    117.57 o 
   1   1  13     1221.87     1458.02    107.00 o 
   2   1  13    10948.83    10274.87    728.01 o 
   3   1  13    15397.28    17016.90    899.42 o 
   4   1  13     2367.37     2858.41    507.49 o 
   5   1  13    16877.18    17897.78    938.17 o 
   6   1  13    23143.61    23914.67   1084.42 o 
   7   1  13      191.96     1489.36    431.98 o 
   8   1  13     2376.66     4564.47    829.90 o 
   9   1  13     3999.64    10137.71   1073.15 o 
 -20   2  13      247.81      195.75    371.80 o 
 -19   2  13     1005.52      988.35    262.11 o 
 -18   2  13      936.96      701.89    248.99 o 
 -17   2  13     1343.01     1350.56    254.75 o 
 -16   2  13      188.32      -37.14    214.14 o 
 -15   2  13     3095.98     3171.83    280.10 o 
 -14   2  13     5295.90     5830.52    312.28 o 
 -13   2  13     2246.11     2164.59    225.58 o 
 -12   2  13      437.24      219.31    175.46 o 
 -11   2  13       56.82     -154.71    154.71 o 
 -10   2  13     3091.85     2804.39    211.35 o 
  -9   2  13    10012.98    10380.89    318.28 o 
  -8   2  13    23692.95    24262.10    455.17 o 
  -7   2  13    21764.18    21538.87    476.34 o 
  -6   2  13    18136.30    18283.15    422.64 o 
  -5   2  13     6240.30     6415.60    266.70 o 
  -4   2  13     7895.51     6624.50    263.54 o 
  -3   2  13    20977.07    21775.14    577.76 o 
  -2   2  13    42036.30    41631.16    618.20 o 
  -1   2  13    43398.99    44956.39    644.65 o 
   0   2  13    28015.52    27856.77    485.34 o 
   1   2  13    20332.64    20974.96    348.38 o 
   2   2  13    10932.61    10810.01    289.25 o 
   3   2  13    16744.42    16828.06    674.27 o 
   4   2  13    15551.19    14834.67    862.23 o 
   5   2  13    34881.45    36890.00   1355.76 o 
   6   2  13    26751.07    27091.75   1157.37 o 
   7   2  13     6573.91     9686.99   1144.70 o 
   8   2  13     2155.19     3134.23    976.57 o 
   9   2  13     2264.24     2825.97    314.79 o 
 -19   3  13     1753.62     1016.18    308.70 o 
 -18   3  13     2896.28     2660.35    298.15 o 
 -17   3  13     8437.02     8804.42    435.77 o 
 -16   3  13    69798.31    71302.62   1088.58 o 
 -15   3  13    92704.48    93067.04   1295.71 o 
 -14   3  13    45278.72    45186.21    774.98 o 
 -13   3  13     4685.64     4646.75    281.69 o 
 -12   3  13     1926.66     2566.79    227.85 o 
 -11   3  13     4273.13     3679.78    282.94 o 
 -10   3  13    20792.53    20306.99    712.61 o 
  -9   3  13    94247.24    94000.19   1399.28 o 
  -8   3  13    77355.00    77318.68   1180.44 o 
  -7   3  13     8086.51     8307.27    321.82 o 
  -6   3  13     5710.51     6343.33    286.95 o 
  -5   3  13    12280.22    11906.50    344.10 o 
  -4   3  13     1038.41     1106.86    152.38 o 
  -3   3  13    17376.59    17355.56    373.35 o 
  -2   3  13    93683.38    95134.44   1230.22 o 
  -1   3  13    39334.02    39842.63    766.20 o 
   0   3  13      968.13      938.81    134.12 o 
   1   3  13    27410.74    27762.54    438.52 o 
   2   3  13    23085.89    24529.62    399.59 o 
   3   3  13    10641.24     9764.71    306.76 o 
   4   3  13     5299.56     5240.21    340.77 o 
   5   3  13    14987.65    14756.37    498.92 o 
   6   3  13     3502.48     5250.12    403.14 o 
   7   3  13    22080.29    22759.32    706.40 o 
   8   3  13    50377.73    51411.32   2053.30 o 
   9   3  13    22398.75    23614.53   1792.16 o 
  10   3  13     3414.42     3391.16    386.33 o 
  11   3  13      185.01       50.08    300.48 o 
 -19   4  13      216.57     -241.79    456.64 o 
 -18   4  13    11330.78    12318.56    558.66 o 
 -17   4  13    10946.76    10734.75    432.37 o 
 -16   4  13     1181.39      860.63    243.62 o 
 -15   4  13     3627.70     3302.38    286.72 o 
 -14   4  13    13985.50    12792.60    417.76 o 
 -13   4  13    15723.63    14882.58    429.15 o 
 -12   4  13     1390.18     1425.03    239.06 o 
 -11   4  13     4978.29     4009.60    291.52 o 
 -10   4  13     6606.10     7609.80    350.05 o 
  -9   4  13     3011.52     3407.25    254.43 o 
  -8   4  13    19253.91    18628.60    476.38 o 
  -7   4  13    33489.82    33951.62    653.84 o 
  -6   4  13    14747.73    13156.56    391.15 o 
  -5   4  13       63.63      -79.35    137.65 o 
  -4   4  13     2141.77     2933.18    205.29 o 
  -3   4  13      339.55     1030.94    171.42 o 
  -2   4  13    19254.28    19137.99    406.88 o 
  -1   4  13    52580.50    53893.67    784.13 o 
   0   4  13    22212.50    22744.69    433.18 o 
   1   4  13     3121.90     3251.46    188.63 o 
   2   4  13     1253.07     1136.03    146.10 o 
   3   4  13      827.00      778.11    137.29 o 
   4   4  13     3125.13     2889.85    171.55 o 
   5   4  13    21552.40    23115.38    465.81 o 
   6   4  13    38398.77    38125.89   1155.02 o 
   7   4  13    13699.29    14379.36    772.16 o 
   8   4  13       35.03      466.38    454.75 o 
   9   4  13     1778.19     1742.97    235.20 o 
  10   4  13      287.09       98.88    210.85 o 
  11   4  13     2632.91     2403.86    407.80 o 
  12   4  13     9217.10     8785.54    643.89 o 
 -19   5  13       11.86      154.79    381.32 o 
 -18   5  13     2200.47     2025.13    307.60 o 
 -17   5  13     5082.96     4789.76    484.31 o 
 -16   5  13     2414.01     2744.44    283.70 o 
 -15   5  13      239.50      306.77    214.44 o 
 -14   5  13     6002.75     6323.49    383.43 o 
 -13   5  13     2899.33     2599.71    288.39 o 
 -12   5  13       25.64      -26.31    282.16 o 
 -11   5  13    14540.72    15673.41    487.09 o 
 -10   5  13     5953.21     5980.44    331.55 o 
  -9   5  13       94.29       51.63    175.92 o 
  -8   5  13     5337.70     4943.21    289.08 o 
  -7   5  13     9124.85     8439.16    407.10 o 
  -6   5  13     3346.23     3734.85    328.38 o 
  -5   5  13     7927.44     8632.55    325.48 o 
  -4   5  13    28814.56    29228.25    552.08 o 
  -3   5  13    24859.24    25208.76    497.44 o 
  -2   5  13      181.26      171.99    149.62 o 
  -1   5  13    16829.45    17944.76    404.27 o 
   0   5  13    20914.74    20636.61    430.92 o 
   1   5  13      358.34      402.49    152.84 o 
   2   5  13     1239.30      758.69    156.55 o 
   3   5  13    21408.64    23187.65    438.52 o 
   4   5  13     4651.27     4324.29    233.52 o 
   5   5  13     3972.22     4466.04    227.39 o 
   6   5  13    25920.62    26561.32    497.24 o 
   7   5  13     8140.53     8682.83    462.62 o 
   8   5  13      348.04      292.13    173.26 o 
   9   5  13    14101.86    15501.95    519.74 o 
  10   5  13    10761.83    10288.73    418.39 o 
  11   5  13      956.80      340.88    256.67 o 
  12   5  13     4770.03     5329.43    525.84 o 
 -18   6  13     1787.27     2660.21    309.59 o 
 -17   6  13     6952.64     6787.13    383.61 o 
 -16   6  13      762.91      793.73    242.03 o 
 -15   6  13     3602.67     3932.64    350.50 o 
 -14   6  13     7618.37     7010.62    410.94 o 
 -13   6  13      890.54     1131.94    264.29 o 
 -12   6  13     6526.38     7218.27    390.97 o 
 -11   6  13    13792.83    13340.47    473.55 o 
 -10   6  13     1304.33     2065.61    255.89 o 
  -9   6  13      697.21      617.66    206.53 o 
  -8   6  13     2129.88     1860.33    220.23 o 
  -7   6  13     1215.78     1492.34    216.85 o 
  -6   6  13     4503.89     5181.82    284.07 o 
  -5   6  13    30585.46    29296.50    631.98 o 
  -4   6  13    28942.97    30510.02    585.01 o 
  -3   6  13     4819.91     4272.64    250.46 o 
  -2   6  13      997.99      763.89    174.85 o 
  -1   6  13     1758.63     1863.82    198.27 o 
   0   6  13     1005.97     1047.04    181.50 o 
   1   6  13    10769.53    10557.65    345.94 o 
   2   6  13    40731.51    40811.86    640.37 o 
   3   6  13    19096.53    18681.06    440.59 o 
   4   6  13       31.62      220.74    173.52 o 
   5   6  13     4789.74     4525.89    255.34 o 
   6   6  13      371.72      340.23    279.17 o 
   7   6  13     4461.21     4669.72    271.01 o 
   8   6  13    14620.76    14660.75    420.03 o 
   9   6  13    16579.26    16609.28    452.47 o 
  10   6  13     5700.20     6337.08    352.83 o 
  11   6  13      480.43      491.44    222.18 o 
 -18   7  13    56386.95    56491.71   1148.25 o 
 -17   7  13    10351.27    11358.37    532.62 o 
 -16   7  13     3226.79     3495.71    364.76 o 
 -15   7  13    10171.02    10199.83    493.20 o 
 -14   7  13      715.13      334.36    255.83 o 
 -13   7  13    48559.00    46980.23    950.80 o 
 -12   7  13   102981.38   102594.47   1621.75 o 
 -11   7  13    44723.71    44733.90    893.46 o 
 -10   7  13     1089.78      935.17    226.18 o 
  -9   7  13    13090.52    12872.46    424.28 o 
  -8   7  13    11389.21    11046.00    568.99 o 
  -7   7  13     4873.26     4238.87    284.96 o 
  -6   7  13    83025.38    83744.84   1215.59 o 
  -5   7  13    88536.01    90009.40   1278.43 o 
  -4   7  13    20680.01    20463.09    488.92 o 
  -3   7  13    11068.64    11105.40    373.60 o 
  -2   7  13    36134.68    36754.78    665.34 o 
  -1   7  13     7283.68     7112.70    320.09 o 
   0   7  13     6222.80     6327.08    311.86 o 
   1   7  13    37362.45    35948.01    649.94 o 
   2   7  13    24420.07    26235.68    572.08 o 
   3   7  13      718.51     1241.00    299.47 o 
   4   7  13    36460.42    35661.23    669.15 o 
   5   7  13    46155.84    45590.89    813.28 o 
   6   7  13     6454.38     6468.62    328.52 o 
   7   7  13     2895.22     3204.98    267.19 o 
   8   7  13    12936.80    13780.88    836.02 o 
   9   7  13      473.21      413.59    219.87 o 
  10   7  13    10735.18    10839.62    424.51 o 
  11   7  13    35836.23    35328.67    718.53 o 
 -17   8  13    15164.41    15467.16    610.78 o 
 -16   8  13     5203.51     5445.69    421.32 o 
 -15   8  13     2012.12     1959.26    328.59 o 
 -14   8  13    14675.04    13576.54    604.26 o 
 -13   8  13     4102.53     4454.61    375.74 o 
 -12   8  13     7554.69     8666.21    415.20 o 
 -11   8  13    39151.23    38538.26    773.53 o 
 -10   8  13    42138.12    42469.65    805.33 o 
  -9   8  13     5868.38     5381.14    331.89 o 
  -8   8  13      374.98      210.22    209.21 o 
  -7   8  13     2399.39     3222.85    272.15 o 
  -6   8  13     3160.24     3854.48    281.10 o 
  -5   8  13    54218.04    53299.89    893.78 o 
  -4   8  13    83303.61    86615.85   1257.69 o 
  -3   8  13    49581.51    47415.04    809.88 o 
  -2   8  13     3238.81     3253.07    263.33 o 
  -1   8  13     3331.48     3117.14    254.73 o 
   0   8  13        2.57      556.99    231.31 o 
   1   8  13    21804.00    21619.24    516.98 o 
   2   8  13    68029.41    67517.38   1066.21 o 
   3   8  13    77320.55    77738.20   1534.31 o 
   4   8  13    24939.40    24142.34    591.80 o 
   5   8  13      673.12      641.10    238.14 o 
   6   8  13      852.54      331.09    227.65 o 
   7   8  13      715.39      585.50    236.07 o 
   8   8  13    17948.60    19550.16    682.32 o 
   9   8  13    40220.03    39197.77    834.93 o 
  10   8  13    17496.29    17994.30    603.96 o 
 -16   9  13      510.90      299.68    514.13 o 
 -15   9  13     6676.39     7279.06    462.03 o 
 -14   9  13    22199.53    22174.02    679.90 o 
 -13   9  13    24092.30    24843.94    864.11 o 
 -12   9  13     7737.17     6965.70    393.73 o 
 -11   9  13      104.06      148.81    239.31 o 
 -10   9  13     2188.84     2093.33    282.60 o 
  -9   9  13      312.26      409.13    237.96 o 
  -8   9  13    17505.31    18216.24    524.01 o 
  -7   9  13    23490.55    24590.64    593.96 o 
  -6   9  13    15587.15    14209.07    485.19 o 
  -5   9  13      701.80      694.67    230.27 o 
  -4   9  13     6378.19     6160.31    334.86 o 
  -3   9  13     7892.13     7769.67    365.40 o 
  -2   9  13       68.77     -200.98    200.98 o 
  -1   9  13    19356.64    19647.42    513.15 o 
   0   9  13    29367.15    30011.40    633.98 o 
   1   9  13     2809.25     2910.50    292.24 o 
   2   9  13     5782.90     6044.15    713.00 o 
   3   9  13    24356.79    24228.13    783.27 o 
   4   9  13    13343.31    12604.04    480.65 o 
   5   9  13        2.82      294.64    242.62 o 
   6   9  13    10367.14    10751.72    457.28 o 
   7   9  13     6923.73     5883.54    390.59 o 
   8   9  13      630.39      629.04    267.59 o 
   9   9  13    18967.38    21059.85    590.76 o 
 -15  10  13     6193.66     6807.98    462.32 o 
 -14  10  13     6381.53     5897.37    435.66 o 
 -13  10  13      293.20       24.44    283.38 o 
 -12  10  13     6103.96     5831.09    416.65 o 
 -11  10  13     5651.92     5727.52    403.32 o 
 -10  10  13      587.09      719.52    257.39 o 
  -9  10  13      185.11       17.05    250.14 o 
  -8  10  13     7716.95     6798.61    530.78 o 
  -7  10  13     5604.57     7185.87    521.29 o 
  -6  10  13      211.09      287.92    238.23 o 
  -5  10  13    14839.78    13563.95    470.04 o 
  -4  10  13     8873.51     9748.63    415.25 o 
  -3  10  13       58.10      125.87    226.70 o 
  -2  10  13     4602.07     3747.93    405.83 o 
  -1  10  13     3047.06     2872.16    292.14 o 
   0  10  13       69.90     -156.12    242.71 o 
   1  10  13     8024.72     7662.62    411.58 o 
   2  10  13    14765.52    15534.33    536.07 o 
   3  10  13     3814.78     3724.45    339.35 o 
   4  10  13     1742.75     1207.50    300.53 o 
   5  10  13     8770.51     8283.73    482.05 o 
   6  10  13     3667.33     3406.52    339.65 o 
   7  10  13     1556.11     1046.27    293.17 o 
   8  10  13    10253.16    10277.06    623.05 o 
 -14  11  13     6186.46     6809.71    475.87 o 
 -13  11  13     6653.21     7413.70    476.41 o 
 -12  11  13    12931.01    13311.69    751.00 o 
 -11  11  13     2066.92     1530.35    330.97 o 
 -10  11  13     5212.48     5797.89    525.61 o 
  -9  11  13    36413.67    38230.55    806.93 o 
  -8  11  13    47945.80    50481.96    945.67 o 
  -7  11  13     1751.31     1774.76    294.40 o 
  -6  11  13    20980.95    20184.96    576.57 o 
  -5  11  13    29779.98    30719.60    894.60 o 
  -4  11  13      604.95      385.45    295.34 o 
  -3  11  13    11145.72    11021.71    592.84 o 
  -2  11  13    21485.29    21011.83    617.51 o 
  -1  11  13    12545.86    11983.79    505.25 o 
   0  11  13      179.46      208.97    385.81 o 
   1  11  13    22143.94    23290.79    659.90 o 
   2  11  13    14405.65    15114.62    560.68 o 
   3  11  13      254.50     -183.59    280.20 o 
   4  11  13    16881.90    16807.73    584.33 o 
   5  11  13    14090.51    14700.22    559.81 o 
   6  11  13      281.93      279.22    289.13 o 
   7  11  13     9103.10     8478.41    539.74 o 
 -13  12  13    11753.67    11848.81    589.13 o 
 -12  12  13       14.05     -120.50    304.77 o 
 -11  12  13     7666.43     7880.20    641.56 o 
 -10  12  13     7399.28     7041.97    470.63 o 
  -9  12  13      291.25      481.45    309.90 o 
  -8  12  13    19844.14    20001.24    658.19 o 
  -7  12  13    40631.27    43953.58    966.18 o 
  -6  12  13    22403.62    21641.80    709.95 o 
  -5  12  13      576.18      349.67    289.54 o 
  -4  12  13     3364.56     3045.92    359.24 o 
  -3  12  13       28.28      126.22    287.97 o 
  -2  12  13    12743.78    12722.63    535.37 o 
  -1  12  13    42501.82    43198.70    929.46 o 
   0  12  13    37310.81    36599.11   1048.17 o 
   1  12  13    11124.40    11014.69    653.30 o 
   2  12  13       41.02     -283.94    283.94 o 
   3  12  13     1422.11     1495.00    331.74 o 
   4  12  13      119.25       -0.80    304.90 o 
   5  12  13    14148.80    13695.32    718.81 o 
   6  12  13    32210.16    33423.63    981.42 o 
 -11  13  13    14728.10    14612.78    943.47 o 
 -10  13  13    21512.21    21260.34    715.74 o 
  -9  13  13    12123.05    12704.87    587.88 o 
  -8  13  13      495.14      381.62    315.53 o 
  -7  13  13       61.35      -81.03    298.21 o 
  -6  13  13      260.46      213.88    309.44 o 
  -5  13  13     3222.89     2822.62    369.43 o 
  -4  13  13    12837.40    13035.91    652.43 o 
  -3  13  13    11792.50    11826.57    553.72 o 
  -2  13  13     2009.62     2262.25    413.49 o 
  -1  13  13     4346.99     3849.20    394.02 o 
   0  13  13     6272.24     5613.44    437.10 o 
   1  13  13       16.11     -279.14    279.14 o 
   2  13  13     2215.88     2187.38    365.50 o 
   3  13  13     2138.27     1592.24    347.53 o 
   4  13  13      372.19      164.55    529.42 o 
  -9  14  13     8460.63     8391.80   1012.34 o 
  -8  14  13     9178.35     8954.04    541.46 o 
  -7  14  13     3744.86     4048.94    431.16 o 
  -6  14  13      705.24     1038.90    353.52 o 
  -5  14  13        1.36      -93.01    314.53 o 
  -4  14  13      704.63      219.96    319.36 o 
  -3  14  13     6862.46     6553.87    471.24 o 
  -2  14  13    13881.25    13444.38    608.82 o 
  -1  14  13     7927.82     7111.97    490.67 o 
   0  14  13      961.91      622.43    565.19 o 
   1  14  13      276.75      271.87    543.73 o 
   2  14  13      693.97      665.35    579.50 o 
 -19   0  14    33787.15    31789.41   1001.31 o 
 -18   0  14    30251.97    31039.40    966.09 o 
 -17   0  14     2842.47     1845.82    385.00 o 
 -16   0  14      773.35      195.38    318.23 o 
 -15   0  14      234.25       53.88    284.19 o 
 -14   0  14     1842.47     2184.48    450.72 o 
 -13   0  14    13984.30    13798.10    588.56 o 
 -12   0  14    43678.67    50358.18   1128.00 o 
 -11   0  14    23565.71    22865.05    692.57 o 
 -10   0  14     2425.49     1717.97    284.99 o 
  -9   0  14    23580.57    26577.71    708.19 o 
  -8   0  14    18972.86    19151.71    581.71 o 
  -7   0  14     2681.72     2393.75    258.00 o 
  -6   0  14    28593.48    28550.69   1319.98 o 
  -5   0  14    22769.14    21673.28   1155.43 o 
  -4   0  14     3169.45     3065.02    245.32 o 
  -3   0  14    48414.60    48298.39   1563.22 o 
  -2   0  14    97499.96    97220.31   1582.18 o 
  -1   0  14    33017.03    34140.56    614.56 o 
   0   0  14        4.11      -65.54    145.29 o 
   1   0  14     3892.54     4182.29    679.66 o 
   2   0  14     2126.15     2661.42    722.59 o 
   3   0  14    22850.24    21556.04   1459.49 o 
   4   0  14    83237.24    79921.20   3212.30 o 
   5   0  14   111725.16   107887.54   4020.74 o 
   6   0  14    13634.17    16934.34   1345.02 o 
   7   0  14     2944.38     5716.32    894.29 o 
 -19   1  14     3668.92     3354.96    323.16 o 
 -18   1  14       22.38     -223.91    223.91 o 
 -17   1  14    17932.74    17592.47    519.74 o 
 -16   1  14    34526.55    34298.09    928.34 o 
 -15   1  14    15606.42    15900.96    467.07 o 
 -14   1  14     1244.86      956.83    222.61 o 
 -13   1  14      202.63      -96.52    179.90 o 
 -12   1  14        8.79      253.81    174.06 o 
 -11   1  14     9927.15    11064.02    356.68 o 
 -10   1  14    57977.79    60808.20   1116.28 o 
  -9   1  14    78088.12    81231.60   1499.39 o 
  -8   1  14    12953.66    13961.49    353.73 o 
  -7   1  14     2465.30     2830.09    192.54 o 
  -6   1  14      134.15      247.63    129.20 o 
  -5   1  14     6658.70     7235.09    260.23 o 
  -4   1  14    29037.60    28425.90    453.34 o 
  -3   1  14    73660.30    75526.97    915.77 o 
  -2   1  14    59457.66    56343.43    678.99 o 
  -1   1  14     5904.71     5661.11    231.29 o 
   0   1  14     5316.11     5225.68    405.89 o 
   1   1  14     1781.82     1826.28    117.70 o 
   2   1  14    11660.38    11443.88    775.93 o 
   3   1  14    39512.25    41063.48   1458.96 o 
   4   1  14    30395.90    31978.79   1276.10 o 
   5   1  14     6341.07     8719.54   1166.16 o 
   6   1  14     1843.88     4454.76   1352.17 o 
   7   1  14     9623.12    12477.18   1201.93 o 
   8   1  14      803.33     7955.63    944.37 o 
 -19   2  14      800.75      527.15    259.54 o 
 -18   2  14    26890.02    28137.14    658.78 o 
 -17   2  14    47089.87    43541.41   1102.84 o 
 -16   2  14    12104.77    12742.19    623.72 o 
 -15   2  14     4883.90     5399.13    321.80 o 
 -14   2  14    32489.88    30901.16    739.37 o 
 -13   2  14    20463.96    21890.09    507.73 o 
 -12   2  14      659.72      482.34    184.75 o 
 -11   2  14    28817.31    27224.45    556.18 o 
 -10   2  14    67667.90    74645.05   1189.60 o 
  -9   2  14      115.98      -62.76    148.47 o 
  -8   2  14    33680.99    33598.30    584.47 o 
  -7   2  14    48888.11    48626.00    705.08 o 
  -6   2  14     2471.09     2922.58    202.40 o 
  -5   2  14     5587.95     5783.33    299.54 o 
  -4   2  14    35318.54    35466.55    616.57 o 
  -3   2  14    36076.17    35237.58    571.76 o 
  -2   2  14      381.71      421.74    130.16 o 
  -1   2  14    74067.70    75916.42    995.40 o 
   0   2  14    83890.84    84696.44   1377.54 o 
   1   2  14      242.04      417.18    123.55 o 
   2   2  14    11174.74    10792.64    419.12 o 
   3   2  14    16267.21    16174.75    911.47 o 
   4   2  14      344.33      869.65    550.88 o 
   5   2  14     8754.16     8850.22    759.84 o 
   6   2  14    47798.98    48928.57   2411.01 o 
   7   2  14    35846.79    37524.55   2067.61 o 
   9   2  14    11344.94    27315.29   1581.11 o 
 -19   3  14    23000.73    22393.60    612.32 o 
 -18   3  14     3144.71     3114.29    404.80 o 
 -17   3  14     3978.57     3969.47    322.55 o 
 -16   3  14     4313.25     4426.61    358.33 o 
 -15   3  14      287.72      241.19    213.84 o 
 -14   3  14     2371.36     2551.39    260.40 o 
 -13   3  14    14963.97    14296.25    422.79 o 
 -12   3  14    18713.53    19606.68    469.10 o 
 -11   3  14     8637.59     8378.15    417.19 o 
 -10   3  14    16716.99    15616.87    403.15 o 
  -9   3  14    19436.32    20227.41   1102.35 o 
  -8   3  14      145.92       13.44    163.41 o 
  -7   3  14    19616.39    18254.16    457.03 o 
  -6   3  14    24990.35    26347.42    543.85 o 
  -5   3  14     8443.70     7958.58    484.96 o 
  -4   3  14        6.24      162.05    138.52 o 
  -3   3  14    10112.21    11896.43    323.03 o 
  -2   3  14     9691.15     9278.23    286.60 o 
  -1   3  14     2216.94     2511.10    172.42 o 
   0   3  14    35815.46    36078.29    567.21 o 
   1   3  14    26034.30    24889.32    485.13 o 
   2   3  14      791.36     1181.71    133.86 o 
   3   3  14     3355.04     3465.37    300.50 o 
   4   3  14     8704.07     8382.82    636.22 o 
   5   3  14      778.57     1028.33    393.49 o 
   6   3  14     2428.18     3176.53    801.29 o 
   7   3  14    12895.77    14938.43   1455.91 o 
   8   3  14     5656.05    15710.94   1237.70 o 
 -19   4  14     1178.92      919.83    281.69 o 
 -18   4  14       95.98      372.97    246.92 o 
 -17   4  14     5884.04     6278.46    369.93 o 
 -16   4  14    27333.81    25733.55    611.40 o 
 -15   4  14    16969.67    17710.81    611.32 o 
 -14   4  14     1377.39      910.32    227.33 o 
 -13   4  14     6983.71     6263.41    323.48 o 
 -12   4  14     6294.84     6649.73    365.08 o 
 -11   4  14     1104.15     1043.90    221.25 o 
 -10   4  14     9941.94     9222.99    467.35 o 
  -9   4  14    30740.29    30088.70    664.98 o 
  -8   4  14    18656.29    18744.55    799.27 o 
  -7   4  14     3276.63     3623.12    253.32 o 
  -6   4  14    41102.23    41276.60    743.29 o 
  -5   4  14    44150.59    45089.88    731.91 o 
  -4   4  14     4750.62     4301.55    234.27 o 
  -3   4  14     6297.09     6595.28    279.49 o 
  -2   4  14    17452.53    17073.08    390.80 o 
  -1   4  14       53.13      179.04    140.43 o 
   0   4  14    19381.44    19440.01    486.37 o 
   1   4  14    66012.99    65651.12    857.06 o 
   2   4  14    41069.95    40713.76    598.74 o 
   3   4  14     2025.60     2210.78    174.57 o 
   4   4  14     3510.33     4183.38    217.89 o 
   5   4  14     2847.57     2331.17    271.22 o 
   6   4  14     8669.96     8820.80    770.76 o 
   7   4  14    44358.39    46935.90    881.94 o 
   8   4  14    44034.69    43755.98   1287.78 o 
   9   4  14    17505.44    17914.48    765.52 o 
 -18   5  14     1186.11      753.62    264.97 o 
 -17   5  14      358.29      491.72    247.90 o 
 -16   5  14      162.85      112.96    226.95 o 
 -15   5  14     2741.33     3388.31    295.64 o 
 -14   5  14    20168.12    21253.16    615.43 o 
 -13   5  14    40806.46    39401.93    836.80 o 
 -12   5  14    24911.95    26116.81    648.47 o 
 -11   5  14     4076.88     3650.92    295.31 o 
 -10   5  14     2897.27     3445.78    278.94 o 
  -9   5  14     4139.31     3553.92    279.01 o 
  -8   5  14    14649.72    16047.98    466.65 o 
  -7   5  14    45029.09    42808.95    790.22 o 
  -6   5  14    55966.42    56121.30    880.27 o 
  -5   5  14    26266.70    26041.48    678.45 o 
  -4   5  14     3283.25     4160.25    283.98 o 
  -3   5  14     1497.78     1278.91    218.42 o 
  -2   5  14    15501.42    14981.54    389.22 o 
  -1   5  14    27588.01    27123.21    546.27 o 
   0   5  14    35658.05    37233.87    627.55 o 
   1   5  14    34561.53    32839.07    574.50 o 
   2   5  14     4459.34     4580.80    225.39 o 
   3   5  14      168.56      418.60    188.97 o 
   4   5  14       27.07      320.91    184.84 o 
   5   5  14     7548.06     7512.35    512.19 o 
   6   5  14    15253.87    15646.30    394.07 o 
   7   5  14     6048.51     6148.58    287.57 o 
   8   5  14      962.70     1271.15    245.42 o 
   9   5  14       56.17     -104.10    223.04 o 
  10   5  14     5657.25     4922.19    507.96 o 
 -18   6  14      654.94      718.12    264.82 o 
 -17   6  14     4233.29     4337.01    412.02 o 
 -16   6  14      236.93      283.82    237.88 o 
 -15   6  14     8675.40     8954.91    463.26 o 
 -14   6  14    32563.43    32016.69    769.57 o 
 -13   6  14    36340.74    37459.14    820.60 o 
 -12   6  14     4860.50     3714.10    325.71 o 
 -11   6  14    10036.32    10424.12    510.89 o 
 -10   6  14    31315.10    31900.99    710.39 o 
  -9   6  14     5441.84     5437.78    332.78 o 
  -8   6  14     8565.79     7614.46    429.58 o 
  -7   6  14    32097.95    33145.97    647.39 o 
  -6   6  14    13108.94    12980.76    449.20 o 
  -5   6  14      177.69      191.12    180.03 o 
  -4   6  14    23516.05    23911.24    839.54 o 
  -3   6  14    40198.62    39663.66    690.35 o 
  -2   6  14     9623.64     9494.81    340.85 o 
  -1   6  14      761.84     1039.86    187.00 o 
   0   6  14     4864.23     5020.75    266.50 o 
   1   6  14     1289.55     1562.84    203.00 o 
   2   6  14    17995.71    18760.35    443.58 o 
   3   6  14    45441.58    46723.48    752.03 o 
   4   6  14    30219.37    29187.12    590.75 o 
   5   6  14     5832.71     6800.61    483.22 o 
   6   6  14       83.05      -50.92    205.53 o 
   7   6  14      502.96      325.47    302.68 o 
   8   6  14     5238.99     5281.32    291.96 o 
   9   6  14    29725.42    30481.71    747.63 o 
  10   6  14    34674.19    35155.62    817.92 o 
 -17   7  14       15.14       96.51    247.84 o 
 -16   7  14      103.44       93.22    275.29 o 
 -15   7  14       68.59     -302.40    302.40 o 
 -14   7  14      228.04      192.27    264.10 o 
 -13   7  14     1546.97     1403.07    287.62 o 
 -12   7  14    10406.88    10460.29    464.46 o 
 -11   7  14    12741.02    13699.41    608.48 o 
 -10   7  14       22.33      -22.67    207.71 o 
  -9   7  14     2141.06     2706.34    270.06 o 
  -8   7  14       76.78      505.40    205.08 o 
  -7   7  14     6765.88     6078.18    328.38 o 
  -6   7  14     7521.49     7237.06    602.03 o 
  -5   7  14     7270.26     6732.26    396.53 o 
  -4   7  14     6840.78     7468.17    341.38 o 
  -3   7  14      511.45      360.14    193.12 o 
  -2   7  14     2106.48     2339.16    323.22 o 
  -1   7  14       78.08      215.42    181.57 o 
   0   7  14    11125.97    11913.75    403.24 o 
   1   7  14    10802.38    10141.64    370.62 o 
   2   7  14     6072.64     5610.16    324.25 o 
   3   7  14      500.47      408.06    213.46 o 
   4   7  14      556.47      364.77    212.80 o 
   5   7  14      736.66      713.07    214.76 o 
   6   7  14      586.90      490.33    213.35 o 
   7   7  14     1079.70      850.95    222.87 o 
   8   7  14     3984.34     4213.05    294.18 o 
   9   7  14      136.53      150.11    221.50 o 
 -16   8  14    11968.31    11520.70    551.48 o 
 -15   8  14      398.58      125.19    276.31 o 
 -14   8  14     8163.66     8062.29    586.68 o 
 -13   8  14     9159.56     9375.57    694.97 o 
 -12   8  14     1568.79     1734.15    275.36 o 
 -11   8  14       48.19      -62.62    229.11 o 
 -10   8  14     3812.19     4180.79    540.07 o 
  -9   8  14    13947.16    13491.25    460.23 o 
  -8   8  14     1126.58      936.70    236.68 o 
  -7   8  14     9928.53     9522.58    399.29 o 
  -6   8  14    18580.17    19310.79    516.32 o 
  -5   8  14      126.55      103.04    207.29 o 
  -4   8  14     8339.58     8406.63    499.72 o 
  -3   8  14     7599.37     7551.11    352.42 o 
  -2   8  14     6956.31     7105.32    340.07 o 
  -1   8  14      979.05      776.99    213.50 o 
   0   8  14    10471.83    10098.34    390.66 o 
   1   8  14    10830.86     9960.07    416.11 o 
   2   8  14        1.51     -211.92    211.92 o 
   3   8  14    13268.32    11830.96    446.31 o 
   4   8  14    20586.20    21845.99    564.19 o 
   5   8  14     4210.29     3536.11    295.00 o 
   6   8  14      460.17       11.48    225.35 o 
   7   8  14     3582.21     3391.66    298.53 o 
   8   8  14     3778.25     3184.09    299.01 o 
   9   8  14      152.10      -91.34    240.58 o 
 -16   9  14      629.22      638.48    319.66 o 
 -15   9  14       11.92       87.87    288.90 o 
 -14   9  14      909.59     1001.71    306.69 o 
 -13   9  14     7926.10     7608.66    537.09 o 
 -12   9  14    11683.80    13232.60    631.98 o 
 -11   9  14    11479.10    11135.35    689.69 o 
 -10   9  14     5843.63     5964.01    377.95 o 
  -9   9  14     3565.68     3891.22    375.88 o 
  -8   9  14     1289.53     1317.25    257.37 o 
  -7   9  14     2115.86     2453.46    281.33 o 
  -6   9  14    11167.75    11162.47    576.21 o 
  -5   9  14    28067.16    27839.09    630.67 o 
  -4   9  14     8399.73     7988.73    382.02 o 
  -3   9  14     3509.75     3399.13    288.15 o 
  -2   9  14      125.93      162.07    216.92 o 
  -1   9  14      205.47      274.04    231.59 o 
   0   9  14     1000.72      762.85    248.72 o 
   1   9  14     6097.25     6263.01    645.15 o 
   2   9  14    10187.70     9861.21    439.55 o 
   3   9  14     9120.17     7980.73    405.09 o 
   4   9  14      805.83     1085.13    262.89 o 
   5   9  14       24.29      -77.43    241.46 o 
   6   9  14        1.52     -120.94    239.73 o 
   7   9  14     1016.98      821.32    305.56 o 
   8   9  14      924.28      381.94    278.89 o 
 -15  10  14     7643.85     7407.81    827.25 o 
 -14  10  14       21.09      140.74    303.08 o 
 -13  10  14     2201.73     2146.90    347.74 o 
 -12  10  14      271.88      456.06    290.44 o 
 -11  10  14     2127.86     2191.88    330.09 o 
 -10  10  14    10099.22     9464.39    504.39 o 
  -9  10  14     9107.42     8496.08    849.86 o 
  -8  10  14      454.67      629.52    259.15 o 
  -7  10  14     7172.22     6657.23    381.85 o 
  -6  10  14     9578.61     9677.48    437.40 o 
  -5  10  14     5850.87     5405.08    375.35 o 
  -4  10  14        6.22      -57.07    246.97 o 
  -3  10  14     3812.44     3093.88    318.53 o 
  -2  10  14     1008.27      974.40    271.26 o 
  -1  10  14     2552.95     2601.43    307.28 o 
   0  10  14    28608.61    27662.37    686.76 o 
   1  10  14    30327.48    29414.71    711.31 o 
   2  10  14     8053.50     8240.37    698.46 o 
   3  10  14      362.98      340.69    412.50 o 
   4  10  14       52.92     -102.62    257.86 o 
   5  10  14     3791.32     3674.58    427.28 o 
   6  10  14     9825.70     9910.33    850.26 o 
   7  10  14    29635.50    29005.85    721.01 o 
 -13  11  14    10182.85     9766.84    811.38 o 
 -12  11  14     1585.95     1734.97    410.62 o 
 -11  11  14      217.01       81.34    295.10 o 
 -10  11  14     3339.81     2407.44    429.16 o 
  -9  11  14    10354.56    10966.74    525.12 o 
  -8  11  14    15800.70    16723.97    769.63 o 
  -7  11  14    22838.49    23472.25    684.91 o 
  -6  11  14    19888.51    19301.32    787.24 o 
  -5  11  14     6373.11     5947.94    811.74 o 
  -4  11  14       25.19      -47.14    332.89 o 
  -3  11  14      829.16      282.95    277.88 o 
  -2  11  14    13337.56    12731.01    522.94 o 
  -1  11  14    22320.36    21433.60    637.23 o 
   0  11  14    10958.33    10806.79    783.25 o 
   1  11  14     4325.98     4492.43    381.22 o 
   2  11  14     1383.94     1797.73    315.33 o 
   3  11  14        8.51      137.18    290.36 o 
   4  11  14     1266.30     1426.75    317.42 o 
   5  11  14     4135.69     3796.42    370.85 o 
   6  11  14     7925.00     8101.98    538.75 o 
 -12  12  14      616.43      532.91    339.03 o 
 -11  12  14     4560.27     4224.86    454.40 o 
 -10  12  14     5579.68     5647.59    525.10 o 
  -9  12  14     2145.38     1991.08    352.42 o 
  -8  12  14     1226.42     1113.35    354.76 o 
  -7  12  14    16383.01    17529.11    841.23 o 
  -6  12  14     8350.33     8658.76    483.36 o 
  -5  12  14     2104.13     2024.66    347.36 o 
  -4  12  14    19580.36    20249.44    648.10 o 
  -3  12  14     6297.67     5767.34    415.27 o 
  -2  12  14       28.97     -237.50    299.21 o 
  -1  12  14      760.88      559.52    311.57 o 
   0  12  14     3717.81     3247.86    377.71 o 
   1  12  14     1072.76      601.04    313.48 o 
   2  12  14     8492.07     8529.25    483.16 o 
   3  12  14    21488.14    20769.31    669.31 o 
   4  12  14    11886.15    12141.56    668.57 o 
 -10  13  14     1601.59     1726.72    472.99 o 
  -9  13  14     6212.00     6407.42    477.96 o 
  -8  13  14     5598.77     5134.53    453.56 o 
  -7  13  14       28.32      287.40    342.03 o 
  -6  13  14     6757.23     6545.95    549.67 o 
  -5  13  14     8086.82     7473.86    482.20 o 
  -4  13  14      289.12      346.83    316.05 o 
  -3  13  14     8958.37     9502.35    521.90 o 
  -2  13  14     7233.75     6843.25    483.15 o 
  -1  13  14      890.93      998.71    317.34 o 
   0  13  14      476.87      536.18    312.77 o 
   1  13  14     6212.97     5421.52    527.18 o 
   2  13  14     2215.83     2110.53    593.81 o 
  -7  14  14        0.83     -228.94    586.66 o 
  -6  14  14     2689.07     3412.62    722.59 o 
  -5  14  14     3678.27     2990.52    722.59 o 
  -4  14  14       31.15      300.48    608.12 o 
  -3  14  14    10359.10     8756.92    901.45 o 
  -2  14  14    17611.54    17699.85   1166.16 o 
  -1  14  14     7379.43     6746.55    851.37 o 
 -19   1  15     2724.68     2547.75    303.82 o 
 -18   1  15     8378.06     7777.66    404.68 o 
 -17   1  15     3528.25     3469.47    303.45 o 
 -16   1  15     1958.07     1611.69    250.97 o 
 -15   1  15    11236.01    11300.48    571.11 o 
 -14   1  15     8868.62     8841.69    372.90 o 
 -13   1  15      178.50      323.69    195.41 o 
 -12   1  15    13860.73    13924.65    412.47 o 
 -11   1  15    45900.51    47837.43   1025.41 o 
 -10   1  15    11327.01    11383.74    360.25 o 
  -9   1  15      360.05       83.38    154.00 o 
  -8   1  15    11583.52    11617.31    561.76 o 
  -7   1  15      580.81      449.80    145.24 o 
  -6   1  15     9273.42     8661.40    334.58 o 
  -5   1  15    48223.12    48691.84    792.04 o 
  -4   1  15    58457.53    57707.66    758.07 o 
  -3   1  15    27310.34    27412.08    503.93 o 
  -2   1  15     1839.09     2104.26    137.68 o 
  -1   1  15     7583.68     7587.09    206.73 o 
   0   1  15      861.27     1167.69    107.39 o 
   1   1  15    30639.40    30633.22    538.44 o 
   2   1  15    48191.19    45986.79   1595.78 o 
   3   1  15    29000.23    30238.20   1266.88 o 
   4   1  15    10112.14     9890.10    809.96 o 
   5   1  15      341.83     1277.11    658.20 o 
   6   1  15     5787.79     6832.40   1044.53 o 
 -18   2  15    10131.50    10336.46    499.80 o 
 -17   2  15    12567.82    12829.52    674.31 o 
 -16   2  15     4827.14     4906.37    328.07 o 
 -15   2  15      851.93      796.87    228.32 o 
 -14   2  15     3576.56     3662.14    280.29 o 
 -13   2  15    25341.90    25630.79    662.96 o 
 -12   2  15    36209.21    36274.15    901.50 o 
 -11   2  15    20701.07    21059.67    482.37 o 
 -10   2  15     8620.52     8655.53    394.11 o 
  -9   2  15     6001.92     6163.48    278.04 o 
  -8   2  15     1230.76     1274.43    177.53 o 
  -7   2  15      785.23      962.97    159.63 o 
  -6   2  15    11539.87    10187.91    301.98 o 
  -5   2  15    26073.59    24934.45    446.11 o 
  -4   2  15     7382.22     7261.97    254.31 o 
  -3   2  15        8.26      135.22    117.49 o 
  -2   2  15      371.03      294.79    117.36 o 
  -1   2  15       60.23      251.11    108.08 o 
   0   2  15      246.60      482.85    101.23 o 
   1   2  15     2340.18     2791.98    176.18 o 
   2   2  15     2174.77     1512.47    418.88 o 
   3   2  15      184.36     1106.85    467.55 o 
   4   2  15     6570.72     6783.29    717.02 o 
   5   2  15     7884.69     8270.42   1159.00 o 
   6   2  15     2243.23     3484.17    822.75 o 
   7   2  15     2186.47     5423.00    879.98 o 
 -18   3  15    11699.66    12204.01    483.13 o 
 -17   3  15       48.21      222.54    239.81 o 
 -16   3  15    14481.94    15529.08    802.36 o 
 -15   3  15    23093.26    22967.75    563.10 o 
 -14   3  15     6437.41     6501.36    530.78 o 
 -13   3  15     2020.81     1888.20    237.88 o 
 -12   3  15    11759.08    12322.33    427.51 o 
 -11   3  15     2693.66     2528.29    233.45 o 
 -10   3  15    14508.09    13569.78    385.36 o 
  -9   3  15    42560.04    42327.55    680.10 o 
  -8   3  15    50644.67    50716.36    879.33 o 
  -7   3  15    14413.97    13902.61    407.28 o 
  -6   3  15     1221.19     1761.79    200.25 o 
  -5   3  15     2492.57     1931.84    200.99 o 
  -4   3  15     3414.85     3102.58    210.28 o 
  -3   3  15    50832.78    53692.79    800.27 o 
  -2   3  15    94961.37    93727.05   1232.90 o 
  -1   3  15    58281.14    59876.20   1076.44 o 
   0   3  15     9594.92     9801.53    279.27 o 
   1   3  15      912.94     1313.49    138.43 o 
   2   3  15      443.34      566.69    133.64 o 
   3   3  15    13534.28    13879.27    605.42 o 
   4   3  15    40463.58    38526.54    983.10 o 
   5   3  15    46678.25    44627.09   2893.93 o 
 -18   4  15    17617.62    18281.58    584.47 o 
 -17   4  15    16212.29    16406.64    531.81 o 
 -16   4  15     1461.02     1562.19    263.26 o 
 -15   4  15      716.05      952.43    237.33 o 
 -14   4  15      286.56      138.40    206.26 o 
 -13   4  15     4474.55     4900.10    301.06 o 
 -12   4  15    14678.47    14173.84    421.97 o 
 -11   4  15    37265.47    37818.70    868.64 o 
 -10   4  15    28440.53    27571.06    634.61 o 
  -9   4  15     1163.81     1104.88    216.29 o 
  -8   4  15     2210.26     2695.54    247.04 o 
  -7   4  15      166.64      129.70    175.83 o 
  -6   4  15     6160.01     6315.42    351.64 o 
  -5   4  15    15893.63    16695.32    434.93 o 
  -4   4  15    11083.99    10905.38    340.50 o 
  -3   4  15     6552.47     6504.76    366.59 o 
  -2   4  15      879.90     1033.83    193.10 o 
  -1   4  15    10849.47    11248.30    330.29 o 
   0   4  15       76.80      394.95    149.40 o 
   1   4  15     3533.25     4080.66    204.50 o 
   2   4  15     2399.35     2303.59    174.63 o 
   3   4  15       23.33      449.45    208.59 o 
   4   4  15     3008.69     3319.65    254.03 o 
   5   4  15     5425.94     5781.58    486.50 o 
   6   4  15    11426.89    11818.98    651.05 o 
 -18   5  15     5977.86     4856.98    368.32 o 
 -17   5  15    10370.27    11014.78    461.38 o 
 -16   5  15     1284.65     1539.16    263.06 o 
 -15   5  15    10590.70    10598.97    425.25 o 
 -14   5  15    29156.53    29201.13    629.54 o 
 -13   5  15     7847.28     8222.13    424.45 o 
 -12   5  15     2372.95     2080.29    273.23 o 
 -11   5  15    35142.76    37714.23    792.92 o 
 -10   5  15    18817.39    18425.55    531.39 o 
  -9   5  15      890.48     1073.06    223.50 o 
  -8   5  15    14487.34    14665.95    458.38 o 
  -7   5  15    24773.89    24792.52    545.09 o 
  -6   5  15     1467.61     1824.72    212.77 o 
  -5   5  15    17272.19    18767.99    803.39 o 
  -4   5  15    32844.12    31910.74    767.60 o 
  -3   5  15    11149.90    11987.12    367.04 o 
  -2   5  15     3565.58     3827.98    238.11 o 
  -1   5  15    34093.23    34875.18    704.26 o 
   0   5  15    16585.26    15933.28    397.51 o 
   1   5  15     2565.21     2822.61    201.41 o 
   2   5  15    25179.19    24330.66    483.69 o 
   3   5  15    36764.91    39235.05    979.98 o 
   4   5  15     1796.54     1693.21    222.03 o 
   5   5  15     8054.73     7283.73    398.16 o 
   6   5  15    26154.04    25471.26    711.86 o 
   7   5  15     6835.69     7089.96    572.35 o 
   8   5  15     5750.14     5179.75    500.80 o 
 -17   6  15      420.39      565.44    262.84 o 
 -16   6  15     7760.31     7464.36    398.16 o 
 -15   6  15    19282.69    18753.99    726.22 o 
 -14   6  15    14097.57    15355.34    685.13 o 
 -13   6  15     1183.89     1162.42    271.22 o 
 -12   6  15     7314.32     6687.25    399.17 o 
 -11   6  15       96.13      198.36    225.48 o 
 -10   6  15    12284.02    12250.54    686.87 o 
  -9   6  15    25189.73    23029.97    557.86 o 
  -8   6  15    20884.88    23301.93    549.75 o 
  -7   6  15     4822.84     4101.88    282.35 o 
  -6   6  15     2829.89     2553.46    241.55 o 
  -5   6  15    12624.24    14015.53    420.32 o 
  -4   6  15     3125.01     3183.14    247.64 o 
  -3   6  15    10943.49    11863.66    507.53 o 
  -2   6  15    27124.14    27094.46    663.99 o 
  -1   6  15     4973.82     5021.03    305.66 o 
   0   6  15     3073.94     2851.27    232.68 o 
   1   6  15     8757.29     9392.14    347.27 o 
   2   6  15    15087.47    14560.35    426.15 o 
   3   6  15      852.34      738.82    202.59 o 
   4   6  15     4280.42     4311.52    264.83 o 
   5   6  15    13053.05    12726.86    419.72 o 
   6   6  15       16.39       36.41    188.50 o 
   7   6  15    12107.53    12810.42    504.89 o 
   8   6  15    18315.06    17125.75    611.70 o 
   9   6  15     4235.63     5151.13    543.73 o 
 -16   7  15    16052.17    16129.05    612.44 o 
 -15   7  15    13729.46    13326.63    560.22 o 
 -14   7  15       58.61     -237.96    258.57 o 
 -13   7  15    27663.92    26801.16    707.58 o 
 -12   7  15    37698.11    39608.46    863.03 o 
 -11   7  15    12216.54    11819.66    448.49 o 
 -10   7  15       25.09      -52.30    213.69 o 
  -9   7  15     6973.25     6453.78    617.52 o 
  -8   7  15     1414.99     1269.54    235.31 o 
  -7   7  15    17636.08    16290.27    479.52 o 
  -6   7  15    70886.91    73123.56   1120.97 o 
  -5   7  15    47288.71    46413.37    812.40 o 
  -4   7  15     7354.30     8273.50    358.47 o 
  -3   7  15      746.83     1076.17    346.97 o 
  -2   7  15      107.94      539.32    196.79 o 
  -1   7  15     5813.58     6237.63    318.00 o 
   0   7  15    34136.03    32563.45    667.21 o 
   1   7  15    71971.04    70747.10   1242.27 o 
   2   7  15    40198.75    38900.64    743.60 o 
   3   7  15     4694.36     4685.20    297.45 o 
   4   7  15     1442.29     1549.55    236.23 o 
   5   7  15      580.54      499.29    216.59 o 
   6   7  15    11940.76    11365.09    597.70 o 
   7   7  15    26908.68    26772.36    635.92 o 
   8   7  15    22618.64    22479.22    675.34 o 
 -16   8  15     7398.56     6233.90    453.76 o 
 -15   8  15    31672.19    33671.43    853.24 o 
 -14   8  15    31631.87    31901.93    811.39 o 
 -13   8  15    14137.96    14618.95    563.00 o 
 -12   8  15      589.78      252.88    266.60 o 
 -11   8  15     2048.90     1920.90    301.47 o 
 -10   8  15       42.84       79.21    244.77 o 
  -9   8  15    25843.46    25853.67    624.76 o 
  -8   8  15    49002.54    50904.91    914.59 o 
  -7   8  15    31192.44    29655.62    657.62 o 
  -6   8  15     2092.61     2466.74    378.98 o 
  -5   8  15     2940.24     3098.86    358.62 o 
  -4   8  15     4293.99     3589.18    325.95 o 
  -3   8  15       42.93      -37.83    216.56 o 
  -2   8  15    14529.04    14093.92    468.86 o 
  -1   8  15    23967.79    22842.86    576.38 o 
   0   8  15     2813.43     4034.99    568.27 o 
   1   8  15     5303.24     6276.97    592.96 o 
   2   8  15    13309.65    12797.97    459.47 o 
   3   8  15    10056.14     9351.15    628.89 o 
   4   8  15       13.22      -35.25    436.63 o 
   5   8  15     3965.72     3760.70    307.04 o 
   6   8  15     1164.92     1948.58    345.08 o 
   7   8  15     4376.54     4031.27    307.49 o 
 -15   9  15     2571.53     2870.28    369.38 o 
 -14   9  15    21193.92    21859.15    697.89 o 
 -13   9  15    10219.82     9648.60    507.96 o 
 -12   9  15       69.54      320.73    274.05 o 
 -11   9  15    10349.76     9981.84    487.30 o 
 -10   9  15    10811.58    10301.53    485.88 o 
  -9   9  15      762.13      560.18    267.91 o 
  -8   9  15    33789.81    36845.54    823.90 o 
  -7   9  15    48410.02    48327.91    957.82 o 
  -6   9  15    18035.37    18434.74    569.27 o 
  -5   9  15      375.14      432.32    250.74 o 
  -4   9  15     8113.04     7427.66    399.19 o 
  -3   9  15     1054.49     1045.33    258.14 o 
  -2   9  15    14910.82    16324.75    557.82 o 
  -1   9  15    67470.24    67739.88   1154.02 o 
   0   9  15    65390.39    65246.12   1124.70 o 
   1   9  15     6399.91     6092.70    365.81 o 
   2   9  15     1945.12     1877.99    459.52 o 
   3   9  15     9028.78     8666.98    422.05 o 
   4   9  15      215.68      170.91    248.64 o 
   5   9  15    18891.39    18497.57    558.48 o 
   6   9  15    50479.47    50001.16    938.12 o 
   7   9  15    26999.81    28270.49    679.43 o 
 -14  10  15     6655.00     6456.76    465.22 o 
 -13  10  15      588.66      410.80    309.40 o 
 -12  10  15     8974.92     9829.16    639.32 o 
 -11  10  15     3073.60     3136.87    439.21 o 
 -10  10  15     3814.49     4061.62    422.78 o 
  -9  10  15    12729.75    11982.25    526.19 o 
  -8  10  15    11614.93    11386.67    511.89 o 
  -7  10  15      942.58      899.12    287.62 o 
  -6  10  15     5199.22     5221.95    386.88 o 
  -5  10  15    17318.16    16506.87    561.17 o 
  -4  10  15     1214.95      985.59    283.25 o 
  -3  10  15    12468.77    12065.26    602.62 o 
  -2  10  15    21442.04    22653.40   1106.86 o 
  -1  10  15     3904.07     3473.80    341.25 o 
   0  10  15     2620.17     1872.86    304.60 o 
   1  10  15     7782.55     7916.04    430.47 o 
   2  10  15     7660.52     7650.67    420.08 o 
   3  10  15        0.99      -57.99    264.16 o 
   4  10  15     9728.84     9377.77    458.64 o 
   5  10  15    12956.93    11294.82    506.97 o 
 -12  11  15     8742.86     8772.94    618.47 o 
 -11  11  15       21.84       69.70    405.96 o 
 -10  11  15     7659.71     7598.28    473.44 o 
  -9  11  15    18830.54    20123.00    690.21 o 
  -8  11  15    10957.39     9530.39    502.22 o 
  -7  11  15      174.50      248.83    292.01 o 
  -6  11  15    10071.81     9960.55    497.34 o 
  -5  11  15     6767.40     6716.13    422.52 o 
  -4  11  15     4020.83     3935.75    445.38 o 
  -3  11  15    28646.39    28455.00    908.40 o 
  -2  11  15    21194.84    21173.92    643.47 o 
  -1  11  15     5343.27     5352.20    401.18 o 
   0  11  15       41.32     -107.13    386.21 o 
   1  11  15     2781.85     2542.57    346.95 o 
   2  11  15      788.22     1058.81    312.32 o 
   3  11  15     3614.91     3631.41    444.48 o 
   4  11  15    19867.82    20916.48    768.15 o 
 -11  12  15    19656.85    22579.12   1266.32 o 
 -10  12  15    14119.48    14870.56    781.00 o 
  -9  12  15     2702.08     2667.11    377.33 o 
  -8  12  15      413.19     -214.96    304.19 o 
  -7  12  15     1802.04     1924.33    392.86 o 
  -6  12  15      128.41     -298.23    298.23 o 
  -5  12  15    15922.32    16035.48    603.20 o 
  -4  12  15    17209.94    17312.93    619.20 o 
  -3  12  15     2418.24     2558.13    362.74 o 
  -2  12  15     2394.00     2467.18    359.25 o 
  -1  12  15     5003.42     4522.64    403.58 o 
   0  12  15     2580.41     2641.81    365.81 o 
   1  12  15      539.81       26.81    311.65 o 
   2  12  15     4603.47     4143.12    472.64 o 
  -8  13  15      228.21     1294.94    629.58 o 
  -7  13  15     2456.84     2783.04    693.97 o 
  -6  13  15      793.08      507.96    593.81 o 
  -5  13  15    20580.38    21119.63   1201.93 o 
  -4  13  15    37066.02    37352.84   1545.34 o 
  -3  13  15    20701.54    20797.69   1187.62 o 
  -2  13  15     4520.73     4593.09    751.21 o 
  -1  13  15      111.99     -214.63    515.11 o 
   0  13  15      184.85      364.87    536.58 o 
 -18   0  16    24813.84    21739.74    836.96 o 
 -17   0  16       23.33     -314.70    314.70 o 
 -16   0  16    12415.76    12207.62    711.86 o 
 -15   0  16     1072.18     1113.55    334.11 o 
 -14   0  16    15753.99    14826.40    641.94 o 
 -13   0  16    79156.12    85625.84   1700.69 o 
 -12   0  16   106930.00   107707.76   2004.12 o 
 -11   0  16    42202.71    45573.73   1064.81 o 
 -10   0  16     2844.00     2427.76    317.63 o 
  -9   0  16     4845.16     4565.15    353.69 o 
  -8   0  16        9.77      -23.53    279.02 o 
  -7   0  16    62090.20    63901.95   1244.79 o 
  -6   0  16   142852.95   141635.20   8452.86 o 
  -5   0  16    73390.08    76025.72   2450.37 o 
  -4   0  16     2023.98     1281.52    389.91 o 
  -3   0  16    18809.23    17022.31    478.04 o 
  -2   0  16     6632.39     6871.05    370.31 o 
  -1   0  16     7827.46     8310.77    334.49 o 
   0   0  16    63204.94    61401.49    975.18 o 
   1   0  16   123489.16   121147.46   2363.59 o 
   2   0  16    46804.62    46696.41   2339.47 o 
   3   0  16     2413.20     4221.06    894.29 o 
   4   0  16    36722.38    39198.66   2117.69 o 
   5   0  16    17074.61    21799.29   1473.80 o 
 -18   1  16      188.92       -7.58    245.11 o 
 -17   1  16     3989.24     3816.22    323.13 o 
 -16   1  16      763.90      557.53    234.89 o 
 -15   1  16     5024.02     4697.65    316.09 o 
 -14   1  16    20482.88    21435.16    535.00 o 
 -13   1  16    23167.67    22607.27    533.99 o 
 -12   1  16     2636.27     3322.23    267.45 o 
 -11   1  16     1900.14     2608.89    239.38 o 
 -10   1  16    13983.14    13462.06    389.61 o 
  -9   1  16     6848.17     7368.04    303.65 o 
  -8   1  16     2650.12     2279.46    226.38 o 
  -7   1  16    21876.33    21570.77    439.00 o 
  -6   1  16     3687.78     3620.97    215.14 o 
  -5   1  16    11800.12    11940.25    314.76 o 
  -4   1  16    45253.06    44073.23    628.74 o 
  -3   1  16    22099.70    22036.87    380.15 o 
  -2   1  16     2037.80     1988.05    142.06 o 
  -1   1  16      133.86       50.37    106.42 o 
   0   1  16     1458.73     1059.19    187.65 o 
   1   1  16       83.09      586.61    303.52 o 
   2   1  16    35945.16    36369.52   1430.70 o 
   3   1  16    71332.88    65300.90   2051.00 o 
   4   1  16    29633.92    31387.16   1470.22 o 
   5   1  16      153.62     2728.49    455.30 o 
 -18   2  16    22997.65    21845.32    601.19 o 
 -17   2  16    19910.34    19307.32    572.74 o 
 -16   2  16     1176.96      987.32    247.72 o 
 -15   2  16     3715.60     2947.66    281.36 o 
 -14   2  16     7889.88     9143.83    386.32 o 
 -13   2  16     1202.03      841.22    217.00 o 
 -12   2  16     2638.76     1932.03    233.23 o 
 -11   2  16    47660.33    50494.41    804.17 o 
 -10   2  16    40541.81    39784.72    674.53 o 
  -9   2  16      778.79      590.52    170.48 o 
  -8   2  16    12195.36    12096.71    349.55 o 
  -7   2  16     7285.00     6956.32    282.14 o 
  -6   2  16     1317.21      863.91    162.07 o 
  -5   2  16    21337.80    21034.98    413.01 o 
  -4   2  16    23769.96    22376.03    439.39 o 
  -3   2  16    12966.77    12679.00    293.93 o 
  -2   2  16        9.50      190.89    114.91 o 
  -1   2  16     7786.93     7561.32    219.15 o 
   0   2  16     9528.04     9664.97    227.46 o 
   1   2  16     4468.81     4920.16    201.22 o 
   2   2  16    19584.81    17331.38    539.20 o 
   3   2  16    12073.90    12051.52    511.79 o 
   4   2  16       67.05     1486.73    472.64 o 
 -18   3  16      717.01      487.02    263.76 o 
 -17   3  16    14636.97    15480.20    518.70 o 
 -16   3  16    11190.27    11041.06    598.45 o 
 -15   3  16      426.21      548.70    228.69 o 
 -14   3  16     5246.73     5226.39    319.60 o 
 -13   3  16     3315.45     3284.20    271.13 o 
 -12   3  16     1858.79     2379.53    241.17 o 
 -11   3  16      513.35      225.16    187.37 o 
 -10   3  16    19414.43    18679.79    454.20 o 
  -9   3  16    10808.88    10207.25    344.24 o 
  -8   3  16      759.73     1154.25    210.66 o 
  -7   3  16    23311.65    23303.50    574.15 o 
  -6   3  16    10920.30    10055.16    354.89 o 
  -5   3  16      512.70      531.96    167.13 o 
  -4   3  16     6799.92     6777.39    401.70 o 
  -3   3  16     3476.53     3686.47    220.77 o 
  -2   3  16       14.20      311.30    149.97 o 
  -1   3  16     5827.00     6753.57    270.72 o 
   0   3  16    24633.76    24307.08    635.00 o 
   1   3  16    11054.00    10818.74    356.87 o 
   2   3  16     1330.38     1559.25    212.52 o 
   3   3  16    13559.57    13299.80    588.55 o 
 -17   4  16    15022.98    14806.80    513.57 o 
 -16   4  16    49553.29    50858.71    908.15 o 
 -15   4  16    30824.58    30182.49    658.65 o 
 -14   4  16     1923.06     2397.31    269.02 o 
 -13   4  16     4790.08     5330.93    312.96 o 
 -12   4  16     3189.15     2681.08    249.45 o 
 -11   4  16     2162.92     1764.57    224.59 o 
 -10   4  16    50769.31    51687.12   1006.00 o 
  -9   4  16    79265.68    75796.22   1225.83 o 
  -8   4  16    38013.17    38279.57    752.91 o 
  -7   4  16       50.01      230.72    181.11 o 
  -6   4  16    13074.49    12674.22    387.74 o 
  -5   4  16     2329.63     2886.49    227.73 o 
  -4   4  16    18244.62    19241.29    450.60 o 
  -3   4  16    87600.21    86561.64   1236.07 o 
  -2   4  16    64207.21    64546.01    941.80 o 
  -1   4  16    13168.08    12519.10    352.90 o 
   0   4  16     1572.31     1760.14    175.69 o 
   1   4  16    17271.06    17481.89    411.76 o 
   2   4  16     4477.74     4247.25    233.97 o 
   3   4  16    12781.31    12683.02    437.14 o 
   4   4  16    54499.47    52446.93    967.69 o 
 -17   5  16    26737.93    26785.32    663.50 o 
 -16   5  16     6250.28     5503.84    363.26 o 
 -15   5  16       79.69      -71.87    228.94 o 
 -14   5  16      147.35       13.04    213.92 o 
 -13   5  16      408.99      244.25    214.23 o 
 -12   5  16      226.31      194.54    225.21 o 
 -11   5  16    12657.09    12112.43    463.38 o 
 -10   5  16    14577.61    14794.48    490.80 o 
  -9   5  16      316.47      157.85    208.54 o 
  -8   5  16    11212.66    11169.40    401.45 o 
  -7   5  16    14212.58    14077.86    425.03 o 
  -6   5  16     8323.40     7376.27    335.07 o 
  -5   5  16     1781.11     2334.80    226.03 o 
  -4   5  16      432.83      647.86    186.20 o 
  -3   5  16      169.10      174.25    172.38 o 
  -2   5  16    11319.81    11721.90    580.20 o 
  -1   5  16    28610.46    29264.80    558.06 o 
   0   5  16    26682.84    26964.96    553.09 o 
   1   5  16    11856.89    11978.01    596.56 o 
   2   5  16     1661.38     1471.81    194.62 o 
   3   5  16      502.48      681.16    298.83 o 
   4   5  16     4278.46     3915.90    461.46 o 
   5   5  16    35643.80    34666.38    755.44 o 
   6   5  16    44531.91    41702.69   1316.40 o 
 -16   6  16      736.57      385.41    258.80 o 
 -15   6  16     7838.08     7430.40    393.01 o 
 -14   6  16    30907.05    32080.52    790.26 o 
 -13   6  16    40057.41    39703.55    872.46 o 
 -12   6  16    13480.19    14148.90    520.35 o 
 -11   6  16      186.37       59.62    225.89 o 
 -10   6  16       69.92     -132.50    217.21 o 
  -9   6  16     7925.52     7024.50    431.44 o 
  -8   6  16    32692.19    33576.66    729.40 o 
  -7   6  16    48947.65    47774.43    838.16 o 
  -6   6  16    24617.82    25399.81    636.65 o 
  -5   6  16     2705.33     1951.22    233.65 o 
  -4   6  16       15.18       74.08    183.53 o 
  -3   6  16        0.62       72.32    192.73 o 
  -2   6  16     4621.56     4453.67    282.67 o 
  -1   6  16    19399.56    19554.36    498.85 o 
   0   6  16    39785.98    39559.93    731.78 o 
   1   6  16    13740.29    13404.34    418.53 o 
   2   6  16      199.02      300.01    237.66 o 
   3   6  16     1699.23     1773.81    223.15 o 
   4   6  16      373.56      571.77    306.77 o 
   5   6  16     1380.72     1416.31    279.93 o 
   6   6  16     1747.05     1491.71    285.35 o 
   7   6  16     4381.12     4485.78    550.88 o 
 -16   7  16     6086.70     5398.95    376.35 o 
 -15   7  16      913.50     1277.49    319.31 o 
 -14   7  16      463.66      158.97    272.19 o 
 -13   7  16      676.32      854.78    286.49 o 
 -12   7  16       23.75      -91.61    242.28 o 
 -11   7  16      584.47      332.79    282.43 o 
 -10   7  16     3518.00     2998.90    312.42 o 
  -9   7  16     6992.75     7439.93    405.66 o 
  -8   7  16      131.83     -176.05    227.11 o 
  -7   7  16     8030.96     7801.78    396.41 o 
  -6   7  16     4986.73     4340.06    320.68 o 
  -5   7  16      407.98      339.31    218.36 o 
  -4   7  16      664.37      479.69    219.00 o 
  -3   7  16      263.90      462.86    216.70 o 
  -2   7  16     2046.42     2424.77    303.40 o 
  -1   7  16      280.85      320.86    257.75 o 
   0   7  16     4897.21     4565.85    305.92 o 
   1   7  16     8731.56     8182.39    375.26 o 
   2   7  16     1066.20     1095.97    231.02 o 
   3   7  16      144.03     -200.69    200.69 o 
   4   7  16      995.31     1031.78    223.68 o 
   5   7  16     2005.78     2008.88    247.33 o 
   6   7  16      691.56      523.20    339.83 o 
   7   7  16     2973.03     2864.35    333.43 o 
 -15   8  16      377.76      -90.99    288.74 o 
 -14   8  16     9194.22     9918.45    513.77 o 
 -13   8  16    17900.81    17652.45    613.59 o 
 -12   8  16     4812.42     4440.59    374.09 o 
 -11   8  16       52.75       58.57    253.25 o 
 -10   8  16     6117.53     6416.82    403.40 o 
  -9   8  16     5172.22     4694.58    366.04 o 
  -8   8  16      157.74      -61.44    237.89 o 
  -7   8  16    10926.09    10588.30    459.67 o 
  -6   8  16    28453.29    28318.65    683.99 o 
  -5   8  16     3036.03     3141.43    305.26 o 
  -4   8  16     4158.98     4109.78    319.41 o 
  -3   8  16    11036.91    10832.88    445.46 o 
  -2   8  16     3747.81     3668.57    398.34 o 
  -1   8  16       26.75       -5.11    224.32 o 
   0   8  16     7711.66     7174.86    375.75 o 
   1   8  16    10649.15    10476.19    441.67 o 
   2   8  16     4524.94     4594.02    332.42 o 
   3   8  16     4909.31     5286.73    359.10 o 
   4   8  16    10328.03    10104.23    427.60 o 
   5   8  16      682.21      484.83    242.62 o 
   6   8  16     3716.10     3313.55    301.77 o 
 -14   9  16      514.74     1149.29    409.68 o 
 -13   9  16       41.86     -161.78    280.69 o 
 -12   9  16      270.11      260.30    289.08 o 
 -11   9  16      581.06      348.91    282.67 o 
 -10   9  16      274.64      612.25    278.41 o 
  -9   9  16     3435.69     2691.61    331.40 o 
  -8   9  16     2317.85     2423.83    323.49 o 
  -7   9  16     1581.16     1393.02    322.57 o 
  -6   9  16      890.33      888.27    270.66 o 
  -5   9  16     5971.18     6267.71    389.37 o 
  -4   9  16     5502.95     5525.64    368.23 o 
  -3   9  16      770.66      540.71    260.29 o 
  -2   9  16       62.75      -10.59    316.21 o 
  -1   9  16     1281.21      906.34    282.77 o 
   0   9  16     6811.65     6277.68    377.81 o 
   1   9  16     5118.09     5255.34    362.00 o 
   2   9  16     8698.74     8423.49    654.95 o 
   3   9  16    10376.09     9749.82    451.17 o 
   4   9  16     4065.28     3576.33    333.82 o 
   5   9  16       31.31     -251.60    251.60 o 
 -13  10  16      632.01      579.50    550.88 o 
 -12  10  16      138.50     -202.38    291.64 o 
 -11  10  16    11812.69    11802.46    718.88 o 
 -10  10  16    37285.51    38761.17   1023.33 o 
  -9  10  16    29930.57    30805.74   1389.71 o 
  -8  10  16    10856.31    11467.55    524.16 o 
  -7  10  16      398.06      268.75    280.46 o 
  -6  10  16      626.39      665.55    394.55 o 
  -5  10  16     2219.19     1897.34    313.55 o 
  -4  10  16    19115.40    18731.86    605.06 o 
  -3  10  16    37181.55    36438.96    821.19 o 
  -2  10  16    32662.57    32184.11    768.35 o 
  -1  10  16     5604.09     5481.40    416.79 o 
   0  10  16     2634.23     2400.97    321.79 o 
   1  10  16     1779.11     1931.64    309.88 o 
   2  10  16      830.18      328.35    284.01 o 
   3  10  16    11923.28    11995.54    538.47 o 
   4  10  16    11303.96    10948.24    498.37 o 
 -11  11  16    11065.56    10373.80    951.53 o 
 -10  11  16     1506.53     1058.16    422.39 o 
  -9  11  16     1546.50     1187.46    336.43 o 
  -8  11  16     6754.16     6196.84    443.89 o 
  -7  11  16     6392.08     6169.60    627.90 o 
  -6  11  16     1320.13     1331.53    322.38 o 
  -5  11  16       30.94       96.02    286.53 o 
  -4  11  16     1426.94     1647.25    329.62 o 
  -3  11  16        7.50      -89.36    284.05 o 
  -2  11  16     8228.27     7600.49    449.81 o 
  -1  11  16    21529.50    22142.10    666.60 o 
   0  11  16     9129.91     7911.13    458.18 o 
   1  11  16     1503.26      595.30    303.20 o 
   2  11  16        6.76     -228.08    337.14 o 
  -9  12  16      899.61      329.10    586.66 o 
  -8  12  16     4973.45     4507.24    736.90 o 
  -7  12  16    12224.43    13772.12   1008.76 o 
  -6  12  16    12480.07    12498.64    994.45 o 
  -5  12  16      546.28      536.58    550.88 o 
  -4  12  16     2868.40     2196.51    429.92 o 
  -3  12  16        9.64     -507.96    507.96 o 
  -2  12  16     5194.08     5229.83    758.36 o 
  -1  12  16     4632.91     3927.74    715.43 o 
   0  12  16     4104.38     3477.01    686.82 o 
 -17   1  17       24.34     -126.42    233.71 o 
 -16   1  17    11327.41    10810.61    438.72 o 
 -15   1  17    20227.04    21029.82    548.86 o 
 -14   1  17    18343.73    18716.51    512.16 o 
 -13   1  17     4000.37     4529.20    298.64 o 
 -12   1  17     1719.18     1753.61    232.46 o 
 -11   1  17    14835.54    16103.84    441.42 o 
 -10   1  17      102.55       47.87    172.93 o 
  -9   1  17    18906.60    19496.91    565.89 o 
  -8   1  17    35127.70    34890.80    840.57 o 
  -7   1  17    12768.99    12522.97    348.71 o 
  -6   1  17      145.80      -83.11    146.34 o 
  -5   1  17    10317.83     9511.04    332.51 o 
  -4   1  17    18261.22    17641.38    358.41 o 
  -3   1  17     1178.63     1504.03    147.04 o 
  -2   1  17    15216.94    15230.76    302.28 o 
  -1   1  17    25956.51    25948.10    390.01 o 
   0   1  17     5854.51     5643.53    197.35 o 
   1   1  17     5178.02     5133.57    283.88 o 
   2   1  17    15836.97    15639.68   1000.28 o 
   3   1  17    13997.58    17308.12   2192.81 o 
 -17   2  17       86.35      196.15    238.71 o 
 -16   2  17      585.96      431.95    244.99 o 
 -15   2  17      106.23      -39.22    210.26 o 
 -14   2  17      863.50      799.38    231.69 o 
 -13   2  17     4542.01     4980.98    306.91 o 
 -12   2  17    16614.12    15890.60    449.56 o 
 -11   2  17    11770.49    11784.27    388.88 o 
 -10   2  17     1974.06     2240.22    218.91 o 
  -9   2  17      893.44      673.38    179.98 o 
  -8   2  17     8817.65     8619.04    322.46 o 
  -7   2  17    15522.34    15224.88    383.21 o 
  -6   2  17    20961.39    19168.70    413.03 o 
  -5   2  17    19847.88    20362.47    413.98 o 
  -4   2  17    18539.42    17549.56    412.81 o 
  -3   2  17     4046.80     4513.93    201.21 o 
  -2   2  17     2123.42     2047.28    154.28 o 
  -1   2  17     7622.39     7592.15    227.80 o 
   0   2  17    28473.45    28227.79    459.08 o 
   1   2  17    28503.20    28864.93    637.60 o 
   2   2  17    16509.53    14626.26    538.19 o 
   3   2  17    11419.16    14373.08   1259.16 o 
 -17   3  17     7629.54     7477.79    405.71 o 
 -16   3  17       66.39     -139.38    227.66 o 
 -15   3  17      503.94      645.34    237.64 o 
 -14   3  17     8393.05     7708.55    372.47 o 
 -13   3  17    21205.62    22297.42    758.99 o 
 -12   3  17    33640.03    32601.82    641.06 o 
 -11   3  17    26271.53    25235.99    541.65 o 
 -10   3  17     3750.81     3991.12    257.87 o 
  -9   3  17      410.24      493.63    178.93 o 
  -8   3  17       67.08       81.77    163.58 o 
  -7   3  17     5320.84     5696.68    273.46 o 
  -6   3  17    16489.03    15698.06    448.01 o 
  -5   3  17    10862.88    11216.94    311.94 o 
  -4   3  17     7718.49     7422.06    282.90 o 
  -3   3  17       23.19       -5.51    132.52 o 
  -2   3  17     7836.65     7678.32    303.89 o 
  -1   3  17     3319.13     3068.55    215.43 o 
   0   3  17      409.82      639.34    137.10 o 
   1   3  17     2270.14     2973.16    326.31 o 
   2   3  17      738.02      725.10    253.98 o 
 -16   4  17      198.17      355.68    239.27 o 
 -15   4  17     3316.34     3632.07    312.46 o 
 -14   4  17       15.55      -58.06    215.08 o 
 -13   4  17     4705.17     5129.42    318.15 o 
 -12   4  17    11085.81    10462.12    391.44 o 
 -11   4  17     7843.09     7049.97    335.24 o 
 -10   4  17     1882.91     1788.58    238.54 o 
  -9   4  17       27.93      264.46    205.78 o 
  -8   4  17       61.68     -154.55    186.68 o 
  -7   4  17     2975.68     3253.54    264.66 o 
  -6   4  17    23594.90    23745.62    560.06 o 
  -5   4  17    22809.56    23426.95    543.07 o 
  -4   4  17     2495.39     2114.18    227.84 o 
  -3   4  17      269.48      297.84    174.70 o 
  -2   4  17       45.24      -25.15    165.87 o 
  -1   4  17      427.11      557.70    170.50 o 
   0   4  17     6951.27     7183.57    348.00 o 
   1   4  17    19486.92    19947.50    465.72 o 
   2   4  17    27929.55    26364.40    506.36 o 
   3   4  17     4049.80     4464.31    443.57 o 
 -16   5  17       38.18      119.54    243.61 o 
 -15   5  17    20050.05    20596.92    564.84 o 
 -14   5  17    32236.54    29962.73    655.44 o 
 -13   5  17     7283.54     7559.94    371.75 o
[truncated: 27,802 more chars]
